# Supplementary material for: Trends in antimicrobial resistance and antibiotic use before and during the coronavirus disease 2019 pandemic in a university research and practice hospital in Türkiye
Source: Access Microbiol. 2026 Mar 19;8(3):001150.v4. doi: 10.1099/acmi.0.001150.v4 (PMC13001990; doi:10.1099/acmi.0.001150.v4)
Supplement: Supplementary Material 1. [file acmi-8-01150-s001.xlsx]

## Sheet: Sayfa1
ORDER	PERİOD	SAMPLE	BARKODE	BAKTERİA
1	2	2	8587045	1
2	2	2	8955904	1
3	2	2	8517447	2
4	2	2	8525839	2
5	2	2	9625023	2
6	2	2	9038934	2
7	2	2	9928950	48
16	2	2	9645486	67
17	2	2	9365114	68
18	2	2	8987235	8
19	2	2	9415080	8
20	2	2	9102209	8
21	2	2	9553100	8
22	2	2	9511609	9
23	2	2	3142303	9
24	2	2	8562188	11
25	2	2	10030040	11
26	2	2	8552016	11
27	2	2	8656967	11
28	2	2	9513961	14
29	2	2	8722178	12
30	2	2	9829711	12
31	2	2	9159419	12
32	2	2	9999079	12
33	2	2	9339390	12
34	2	2	9449766	12
35	2	2	10011405	12
36	2	2	9087781	12
37	2	2	10059259	12
38	2	2	9309497	12
39	2	2	9947780	12
40	2	2	9347481	12
41	2	2	8692861	12
42	2	2	10054831	12
43	2	2	8564332	12
44	2	2	9942824	12
45	2	2	9479943	13
46	2	2	9589482	13
47	2	2	8827277	13
48	2	2	10353948	13
49	2	2	8859822	13
50	2	2	8982902	13
51	2	2	8556477	13
52	2	2	8888573	13
53	2	2	9058272	13
54	2	2	9446933	13
55	2	2	9020866	13
56	2	2	9409963	13
57	2	2	9878628	13
58	2	2	9028897	13
59	2	2	10395190	13
60	2	2	10456244	13
61	2	2	9861482	13
62	2	2	9593954	14
63	2	2	9155561	69
64	2	2	9937865	59
65	2	2	8934517	59
66	2	2	9941736	59
67	2	2	10010111	59
68	2	2	8916621	59
69	2	2	9287823	59
70	2	2	10003432	59
71	2	2	9288813	59
72	2	2	8983465	59
73	2	2	9765028	16
74	2	2	9365114	16
75	2	2	9444946	20
76	2	2	9589507	20
77	2	2	10300398	22
78	2	2	9933427	22
79	2	2	10346504	22
80	2	2	8882536	22
81	2	2	10368620	22
82	2	2	8883157	22
83	2	2	8951954	22
84	2	2	9154998	22
85	2	2	9874046	22
86	2	2	10129378	22
87	2	2	9186356	22
88	2	2	9349813	22
89	2	2	8719319	22
90	2	2	9328752	22
91	2	2	9742267	22
92	2	2	10119561	22
93	2	2	10221233	22
94	2	2	10264749	22
95	2	2	8539844	23
96	2	2	10073080	23
97	2	2	9941555	23
98	2	2	10019437	23
99	2	2	9800414	23
100	2	2	9595506	23
101	2	2	10000795	23
102	2	2	9941625	23
103	2	2	8515521	23
104	2	2	8542615	23
105	2	2	8557506	23
106	2	2	10007477	23
107	2	2	10323611	70
108	2	2	9265643	24
109	2	2	8832960	26
110	2	2	9385185	26
111	2	2	8793759	26
112	2	2	8883157	26
113	2	2	9239818	26
114	2	2	10268119	26
115	2	2	9170418	27
116	2	2	10154486	27
117	2	2	8544004	29
118	2	2	8729410	28
119	2	2	10232079	28
120	2	2	9102209	28
121	2	2	9050588	28
122	2	2	9409951	28
123	2	2	9910549	28
124	2	2	9633747	28
125	2	2	9900663	28
126	2	2	9895536	28
127	2	2	9042128	28
128	2	2	10411054	28
129	2	2	10416903	28
130	2	2	8834478	28
131	2	2	8886398	28
132	2	2	9040901	28
133	2	2	9084243	28
134	2	2	10010724	28
135	2	2	9274397	28
136	2	2	9457696	28
137	2	2	9906754	28
138	2	2	10287366	28
139	2	2	8521357	28
140	2	2	10393016	28
141	2	2	9532258	28
142	2	2	9671885	28
143	2	2	9408158	28
144	2	2	9165998	28
145	2	2	10082590	28
146	2	2	10289053	28
147	2	2	9257298	28
148	2	2	10231757	28
149	2	2	10333925	28
150	2	2	9130643	28
151	2	2	8863163	28
152	2	2	9158301	28
153	2	2	9335840	28
154	2	2	9667883	28
155	2	2	8524451	28
156	2	2	8538534	28
157	2	2	9203661	28
158	2	2	9547283	28
159	2	2	9556875	28
160	2	2	9575893	28
161	2	2	9585117	28
162	2	2	9650761	28
163	2	2	10223802	28
164	2	2	9883861	28
165	2	2	8573784	28
166	2	2	9718371	28
167	2	2	10401469	28
168	2	2	8625504	28
169	2	2	9098796	28
170	2	2	9348060	28
171	2	2	10104791	28
172	2	2	10337173	28
173	2	2	9447671	28
174	2	2	9791207	28
175	2	2	10421622	28
176	2	2	10446974	28
177	2	2	9483255	28
178	2	2	9808121	28
179	2	2	9127179	28
180	2	2	9115298	29
181	2	2	8541401	29
182	2	2	8823460	29
183	2	2	9851972	29
184	2	2	9471028	29
185	2	2	9955814	29
186	2	2	9833404	30
187	2	2	9854682	30
188	2	2	8622550	30
189	2	2	9981621	30
190	2	2	10394902	34
191	2	2	10401748	34
192	2	2	10441622	34
193	2	2	9860769	35
194	2	2	9858577	35
195	2	2	9318302	63
196	2	2	10065582	39
197	2	2	8719195	39
198	2	2	8555187	39
199	2	2	9963385	39
200	2	2	10392607	41
201	2	2	10393934	41
202	2	2	8899452	11
203	2	2	8978054	11
204	2	2	10142090	11
205	2	2	8899755	11
206	2	2	9039672	11
207	2	2	9705156	11
208	2	2	9721658	11
209	2	2	10397309	11
210	2	2	9559213	11
211	2	2	9955327	11
212	2	2	10022949	11
213	2	2	9013764	11
214	2	2	9493645	11
215	2	2	9504675	11
216	2	2	9861644	11
217	2	2	8899690	11
218	2	2	8687911	11
219	2	2	9006713	11
220	2	2	9408975	11
221	2	2	9112168	11
222	2	2	9335189	11
223	2	2	9601981	11
224	2	2	10110602	11
225	2	2	10357788	11
226	2	2	9398178	11
227	2	2	9764812	11
228	2	2	9384796	11
229	2	2	9138246	11
230	2	2	8578853	11
231	2	2	10260988	11
232	2	2	10284610	11
233	2	2	8977056	11
234	2	2	9101374	11
235	2	2	9138281	11
236	2	2	9470866	11
237	2	2	9489220	11
238	2	2	9835788	11
239	2	2	9130671	11
240	2	2	9455440	11
241	2	2	9541227	11
242	2	2	9591439	11
243	2	2	9773937	11
244	2	2	9815671	11
245	2	2	10082848	11
246	2	2	10201818	11
247	2	2	10369987	11
248	2	2	9464940	11
249	2	2	9489572	11
250	2	2	10346098	11
251	2	2	9176918	11
252	2	2	10224963	11
253	2	2	9484463	11
254	2	2	10346047	11
255	2	2	8559939	11
256	2	2	8564868	11
257	2	2	9038036	11
258	2	2	9952881	11
259	2	2	9029086	11
260	2	2	9048340	11
261	2	2	10359163	11
262	2	2	10342610	44
263	2	2	10345969	44
264	2	2	10183137	44
265	2	2	9479174	44
266	2	2	9514073	44
267	2	2	9640178	44
268	2	2	9373889	44
269	2	2	10200802	44
270	2	2	10264202	44
271	2	2	10353934	46
272	2	2	9538186	46
273	2	2	8900228	46
275	1	2	7869323	1
276	1	2	7049367	2
277	1	2	7036175	2
278	1	2	6972995	2
279	1	2	7057764	2
280	1	2	6946779	2
281	1	2	6363857	2
282	1	2	6567144	2
283	1	2	6970972	2
284	1	2	7923678	48
293	1	2	7887821	54
294	1	2	6418831	54
295	1	2	7835774	54
296	1	2	7578870	54
297	1	2	8426636	49
298	1	2	6537190	8
299	1	2	6543833	8
300	1	2	7538310	8
301	1	2	7890847	8
302	1	2	8469137	8
303	1	2	7644588	9
304	1	2	6470077	9
305	1	2	7426616	10
306	1	2	7430189	55
307	1	2	6390604	11
308	1	2	7328305	11
309	1	2	8319578	11
310	1	2	6500536	11
311	1	2	6549010	11
312	1	2	8222861	11
313	1	2	8278496	11
314	1	2	8346964	11
315	1	2	6471080	11
316	1	2	7364381	11
317	1	2	8415634	11
318	1	2	7968654	11
319	1	2	8010003	11
320	1	2	8505617	11
321	1	2	8276894	11
322	1	2	7385901	11
323	1	2	8376420	11
324	1	2	7378364	11
325	1	2	7395178	11
326	1	2	8186375	11
327	1	2	6610591	11
328	1	2	7951804	11
329	1	2	8187755	11
330	1	2	6474153	11
331	1	2	8380851	11
332	1	2	6537862	11
333	1	2	7312101	11
334	1	2	8406967	11
335	1	2	7159068	11
336	1	2	7180999	11
337	1	2	7264869	11
338	1	2	7277933	11
339	1	2	8246551	11
340	1	2	8255969	11
341	1	2	8256154	11
342	1	2	6657615	11
343	1	2	7361285	11
344	1	2	8294005	11
345	1	2	6397981	11
346	1	2	8183399	11
347	1	2	6658663	11
348	1	2	7181010	11
349	1	2	6610173	11
350	1	2	7179825	11
351	1	2	7201248	11
352	1	2	7212572	11
353	1	2	6604325	11
354	1	2	7723827	11
355	1	2	8301589	11
356	1	2	8058640	12
357	1	2	7112094	12
358	1	2	7757880	12
359	1	2	7657197	12
360	1	2	6614696	12
361	1	2	6605586	12
362	1	2	7916792	12
363	1	2	7512294	12
364	1	2	7999474	12
365	1	2	8382365	12
366	1	2	6419348	12
367	1	2	7148114	12
368	1	2	8270812	13
369	1	2	7867095	13
370	1	2	6469109	13
371	1	2	7125464	13
372	1	2	7437795	13
373	1	2	7657576	13
374	1	2	8153092	13
375	1	2	6706670	13
376	1	2	7494392	13
377	1	2	7568173	13
378	1	2	7665533	13
379	1	2	7562478	13
380	1	2	7578908	13
381	1	2	7619871	13
382	1	2	7598355	13
383	1	2	8442489	13
384	1	2	8314504	13
385	1	2	8315342	13
386	1	2	7180923	13
387	1	2	6707288	13
388	1	2	7315210	13
389	1	2	8270191	13
390	1	2	6650249	13
391	1	2	7306411	13
392	1	2	8068461	13
393	1	2	8395614	13
394	1	2	7639780	13
395	1	2	7643501	13
396	1	2	7466261	13
397	1	2	8063197	13
398	1	2	7563214	13
399	1	2	7577845	13
400	1	2	7660531	13
401	1	2	7733116	13
402	1	2	7877146	13
403	1	2	8214014	13
404	1	2	7838634	13
405	1	2	8419952	13
406	1	2	7639780	56
407	1	2	6577205	57
408	1	2	8426383	58
409	1	2	6401658	59
410	1	2	7833186	59
411	1	2	6408136	59
412	1	2	6432114	59
413	1	2	6444680	59
414	1	2	6849221	59
415	1	2	6853258	59
416	1	2	6964692	59
417	1	2	7235517	59
418	1	2	7246229	59
419	1	2	6614137	59
420	1	2	6847690	59
421	1	2	6848451	59
422	1	2	7228140	59
423	1	2	7834070	59
424	1	2	6731949	59
425	1	2	6475180	59
426	1	2	6645087	59
427	1	2	8447249	59
428	1	2	7242711	59
429	1	2	6444558	59
430	1	2	6890908	59
431	1	2	6879220	59
432	1	2	6616257	59
433	1	2	6842072	59
434	1	2	6844019	59
435	1	2	7240548	59
436	1	2	6848757	59
437	1	2	6842914	59
438	1	2	8324061	59
439	1	2	6913033	59
440	1	2	6645828	59
441	1	2	6650310	59
442	1	2	6956447	59
443	1	2	8037812	59
444	1	2	6874186	59
445	1	2	8020891	59
446	1	2	7611705	59
447	1	2	6853658	59
448	1	2	6539592	59
449	1	2	7068325	16
450	1	2	7109647	16
451	1	2	7142060	16
452	1	2	7031694	16
453	1	2	7328988	16
454	1	2	7395288	16
455	1	2	7175910	16
456	1	2	7585179	22
457	1	2	7297068	22
458	1	2	6879446	22
459	1	2	8324581	22
460	1	2	7089756	22
461	1	2	7816252	22
462	1	2	7688589	22
463	1	2	6408981	22
464	1	2	6367819	22
465	1	2	7767428	22
466	1	2	7979694	22
467	1	2	8219100	22
468	1	2	8246590	22
469	1	2	6354135	22
470	1	2	7395466	22
471	1	2	7456591	22
472	1	2	7575323	22
473	1	2	8336544	22
474	1	2	7092636	22
475	1	2	8224803	22
476	1	2	7449070	22
477	1	2	7219652	22
478	1	2	7174574	22
479	1	2	6921856	22
480	1	2	7449551	22
481	1	2	8351228	22
482	1	2	7008145	23
483	1	2	7045223	23
484	1	2	8120575	23
485	1	2	6508043	23
486	1	2	6517607	23
487	1	2	6988372	23
488	1	2	8089273	23
489	1	2	8144645	23
490	1	2	6982272	23
491	1	2	6713181	23
492	1	2	6718189	23
493	1	2	6894180	23
494	1	2	8153003	23
495	1	2	6898932	23
496	1	2	8127016	23
497	1	2	6881019	23
498	1	2	7025158	23
499	1	2	6501239	23
500	1	2	6448868	23
501	1	2	7972670	23
502	1	2	8017883	23
503	1	2	7057076	23
504	1	2	7993804	23
505	1	2	7538447	23
506	1	2	6939921	23
507	1	2	6560350	23
508	1	2	6920963	23
509	1	2	7010219	23
510	1	2	7972785	23
511	1	2	6967241	23
512	1	2	7045795	23
513	1	2	7049077	23
514	1	2	7694366	26
515	1	2	7711205	26
516	1	2	6879446	26
517	1	2	6362605	26
518	1	2	8164032	26
519	1	2	7223971	26
520	1	2	7373775	26
521	1	2	6757770	26
522	1	2	6449909	27
523	1	2	7587850	28
524	1	2	7678947	28
525	1	2	8016619	28
526	1	2	7563325	28
527	1	2	7605757	28
528	1	2	7637149	28
529	1	2	7771672	28
530	1	2	7510021	28
531	1	2	7910587	28
532	1	2	8227151	28
533	1	2	8236238	28
534	1	2	7441432	28
535	1	2	7931939	28
536	1	2	8335294	28
537	1	2	6568827	28
538	1	2	7681710	28
539	1	2	7870282	28
540	1	2	7099886	28
541	1	2	8349157	28
542	1	2	8416150	28
543	1	2	7602111	28
544	1	2	7620645	28
545	1	2	6746693	28
546	1	2	8071499	28
547	1	2	8156720	28
548	1	2	8390357	28
549	1	2	8402033	28
550	1	2	6917362	28
551	1	2	7075357	28
552	1	2	7553477	28
553	1	2	7585179	28
554	1	2	7623426	28
555	1	2	7740657	28
556	1	2	8469305	28
557	1	2	6864738	28
558	1	2	7019481	28
559	1	2	7112099	28
560	1	2	7544243	28
561	1	2	6478889	28
562	1	2	6864734	28
563	1	2	7214879	28
564	1	2	7937896	28
565	1	2	8446162	28
566	1	2	6754101	28
567	1	2	7148574	28
568	1	2	7478561	28
569	1	2	7767609	28
570	1	2	7842111	28
571	1	2	6418621	28
572	1	2	6793637	28
573	1	2	6951435	28
574	1	2	7323104	28
575	1	2	7645404	28
576	1	2	7773789	28
577	1	2	8269767	28
578	1	2	8277619	28
579	1	2	8316554	28
580	1	2	6419348	28
581	1	2	6437403	28
582	1	2	6493187	28
583	1	2	6553375	28
584	1	2	6694620	28
585	1	2	7456065	28
586	1	2	7993804	28
587	1	2	6885709	28
588	1	2	7870590	28
589	1	2	7874858	28
590	1	2	8426698	28
591	1	2	6376098	28
592	1	2	6479084	28
593	1	2	6493088	28
594	1	2	6935623	28
595	1	2	7382421	28
596	1	2	7658790	28
597	1	2	7835173	28
598	1	2	8041834	28
599	1	2	8470062	28
600	1	2	8031131	29
601	1	2	7730860	29
602	1	2	7350979	29
603	1	2	7498644	29
604	1	2	6752451	29
605	1	2	6916587	29
606	1	2	7435424	29
607	1	2	8190810	29
608	1	2	6758998	29
609	1	2	7049955	29
610	1	2	7706765	29
611	1	2	6663280	29
612	1	2	6664584	29
613	1	2	6894881	29
614	1	2	6553359	29
615	1	2	6837610	29
616	1	2	6932468	29
617	1	2	7041882	29
618	1	2	6659492	29
619	1	2	7703001	29
620	1	2	7792878	29
621	1	2	6552826	29
622	1	2	6520874	29
623	1	2	6608293	29
624	1	2	6770674	29
625	1	2	7071885	29
626	1	2	8180467	29
627	1	2	6901448	29
628	1	2	7055730	29
629	1	2	7013727	29
630	1	2	6731225	29
631	1	2	6737664	29
632	1	2	6930731	29
633	1	2	7895644	30
634	1	2	8291995	30
635	1	2	7359364	30
636	1	2	7366935	30
637	1	2	7774538	30
638	1	2	7757880	30
639	1	2	7145333	30
640	1	2	8245042	30
641	1	2	6448868	30
642	1	2	7270391	30
643	1	2	7825611	31
644	1	2	7300745	31
645	1	2	8259010	60
646	1	2	6686376	61
647	1	2	6651221	62
648	1	2	6689292	34
649	1	2	6398082	34
650	1	2	8316767	34
651	1	2	7441344	34
652	1	2	7464560	34
653	1	2	8144561	34
654	1	2	8406783	34
655	1	2	7297321	34
656	1	2	6852594	34
657	1	2	6677689	34
658	1	2	7436547	34
659	1	2	7441768	34
660	1	2	6898448	35
661	1	2	6401687	35
662	1	2	6727479	35
663	1	2	6449090	35
664	1	2	7895530	35
665	1	2	7250377	63
666	1	2	8227115	39
667	1	2	7510324	39
668	1	2	7816125	39
669	1	2	8185786	39
670	1	2	8401831	39
671	1	2	7372453	40
672	1	2	8058388	40
673	1	2	6985591	41
674	1	2	6967241	41
675	1	2	6880862	11
676	1	2	7582281	11
677	1	2	6416303	11
678	1	2	7464706	11
679	1	2	8200201	11
680	1	2	6935213	11
681	1	2	6943412	11
682	1	2	7668865	11
683	1	2	6436327	11
684	1	2	6549031	11
685	1	2	6741330	11
686	1	2	6881939	11
687	1	2	7483997	11
688	1	2	7846280	11
689	1	2	6797062	11
690	1	2	6817040	11
691	1	2	7476963	11
692	1	2	6560393	11
693	1	2	8110372	11
694	1	2	6510032	11
695	1	2	6831371	11
696	1	2	7547561	11
697	1	2	8186681	11
698	1	2	6598525	11
699	1	2	7798934	11
700	1	2	7995440	11
701	1	2	7479499	11
702	1	2	6645516	11
703	1	2	8114612	11
704	1	2	6713357	11
705	1	2	7443230	11
706	1	2	8083508	11
707	1	2	7455014	11
708	1	2	6986315	11
709	1	2	7730429	11
710	1	2	7864303	11
711	1	2	8010323	11
712	1	2	8037941	11
713	1	2	8187595	11
714	1	2	7864301	11
715	1	2	8309691	11
716	1	2	7442558	11
717	1	2	7658251	11
718	1	2	7814828	11
719	1	2	7591279	11
720	1	2	6721461	11
721	1	2	7071328	11
722	1	2	7698702	11
723	1	2	8186596	11
724	1	2	8261000	64
725	1	2	8348409	65
726	1	2	6702770	44
727	1	2	7724177	44
728	1	2	6667259	44
729	1	2	7156733	44
730	1	2	7737582	44
731	1	2	8252355	44
732	1	2	8301243	44
733	1	2	8352761	44
734	1	2	8331106	44
735	1	2	8416756	44
736	1	2	6869805	44
737	1	2	7432303	44
738	1	3	7213696	1
739	1	3	6703080	1
740	1	3	7796465	1
741	1	3	7376424	1
742	1	3	7198864	1
743	1	3	6996700	2
744	1	3	6380776	2
745	1	3	6385644	2
746	1	3	6449854	2
747	1	3	6940244	2
748	1	3	7666217	2
749	1	3	8337265	2
750	1	3	7278204	2
751	1	3	6357731	2
752	1	3	6439873	2
753	1	3	6459460	2
754	1	3	6465256	2
755	1	3	6567143	2
756	1	3	6970971	2
757	1	3	8056860	2
758	1	3	8062138	2
759	1	3	8200928	2
760	1	3	8435078	2
761	1	3	8329341	3
762	1	3	7824211	3
763	1	3	7778017	4
764	1	3	8259190	5
765	1	3	8439587	5
766	1	3	7533709	5
767	1	3	6510070	5
768	1	3	6604329	5
769	1	3	7142059	5
770	1	3	7241508	5
771	1	3	7246722	5
772	1	3	7296164	5
773	1	3	7378222	5
774	1	3	7911621	5
775	1	3	7561441	5
776	1	3	6703185	5
779	1	3	7498738	8
780	1	3	8118580	8
781	1	3	7106821	8
782	1	3	6929165	9
783	1	3	7006941	10
784	1	3	7573543	11
785	1	3	8165635	11
786	1	3	6679822	11
787	1	3	7304151	11
788	1	3	8485362	11
789	1	3	6572657	11
790	1	3	7319608	11
791	1	3	7378062	11
792	1	3	8301588	11
793	1	3	8366043	11
794	1	3	6826454	12
795	1	3	7700566	12
796	1	3	8471156	12
797	1	3	7890689	12
798	1	3	6950399	12
799	1	3	8455131	12
800	1	3	7710226	13
801	1	3	8258902	13
802	1	3	8138791	13
803	1	3	6358365	13
804	1	3	6539140	13
805	1	3	6687802	13
806	1	3	7985778	13
807	1	3	8171045	13
808	1	3	8193734	13
809	1	3	8353787	13
810	1	3	6907623	13
811	1	3	6909547	13
812	1	3	7581645	13
813	1	3	8089561	13
814	1	3	7473336	13
815	1	3	8251950	13
816	1	3	7121109	13
817	1	3	6513995	13
818	1	3	6533223	13
819	1	3	6573768	13
820	1	3	7214107	13
821	1	3	7710048	13
822	1	3	7931247	13
823	1	3	8488606	13
824	1	3	8481735	14
825	1	3	7625921	15
826	1	3	7418842	16
827	1	3	7807177	16
828	1	3	8186619	16
829	1	3	7424831	16
830	1	3	7510356	16
831	1	3	7045058	16
832	1	3	7078458	16
833	1	3	7305822	16
834	1	3	7432044	16
835	1	3	7456997	16
836	1	3	7544573	16
837	1	3	8130075	16
838	1	3	7198448	16
839	1	3	7232205	16
840	1	3	7959781	16
841	1	3	7305822	16
842	1	3	7719850	16
843	1	3	7878943	16
844	1	3	8204617	17
845	1	3	8204915	17
846	1	3	7152771	17
847	1	3	7202591	17
848	1	3	7187458	17
849	1	3	6346450	17
850	1	3	6649061	17
851	1	3	6659612	17
852	1	3	6782385	17
853	1	3	7193693	17
854	1	3	6941992	18
855	1	3	8355565	19
856	1	3	8329341	19
857	1	3	6626663	19
858	1	3	6381709	19
859	1	3	8275345	19
860	1	3	8287776	19
861	1	3	8381749	20
862	1	3	6357453	20
863	1	3	6358967	21
864	1	3	6355165	22
865	1	3	7221571	22
866	1	3	7645335	22
867	1	3	6770461	22
868	1	3	7110143	22
869	1	3	6679123	22
870	1	3	7255289	22
871	1	3	8074437	22
872	1	3	8118580	22
873	1	3	7260091	22
874	1	3	8336610	22
875	1	3	7156429	22
876	1	3	6401566	22
877	1	3	6808696	22
878	1	3	7198864	22
879	1	3	7202674	22
880	1	3	7794040	22
881	1	3	6435139	22
882	1	3	7214107	22
883	1	3	7088661	23
884	1	3	7385886	23
885	1	3	7448065	23
886	1	3	7071545	23
887	1	3	6821154	23
888	1	3	6533223	23
889	1	3	7288634	23
890	1	3	8187823	23
891	1	3	6753779	24
892	1	3	7045794	24
893	1	3	8223339	24
894	1	3	8359130	25
895	1	3	7218264	26
896	1	3	7570472	27
897	1	3	7448065	27
898	1	3	6717789	27
899	1	3	7397386	27
900	1	3	7403661	28
901	1	3	7449193	28
902	1	3	7465329	28
903	1	3	7689213	28
904	1	3	7981418	28
905	1	3	6374857	28
906	1	3	6754700	28
907	1	3	6930730	28
908	1	3	6935580	28
909	1	3	7166806	28
910	1	3	7666839	28
911	1	3	7678402	28
912	1	3	7706788	28
913	1	3	8199528	29
914	1	3	6862605	29
915	1	3	6731224	29
916	1	3	7713072	30
917	1	3	6659612	31
918	1	3	6667124	31
919	1	3	8003442	32
920	1	3	8341584	33
921	1	3	8331989	34
922	1	3	6675184	34
923	1	3	7533921	34
924	1	3	8004093	34
925	1	3	7188826	34
926	1	3	6583061	35
927	1	3	6597066	35
928	1	3	6428109	35
929	1	3	6486244	35
930	1	3	6515209	35
931	1	3	6650006	35
932	1	3	6685184	35
933	1	3	6717697	35
934	1	3	6817780	35
935	1	3	7199761	35
936	1	3	6707059	35
937	1	3	6889504	35
938	1	3	8171737	35
939	1	3	7138473	36
940	1	3	6826965	37
941	1	3	7563938	38
942	1	3	6445503	39
943	1	3	6808636	39
944	1	3	6884768	39
945	1	3	6933153	39
946	1	3	7763648	39
947	1	3	8222292	39
948	1	3	8244263	39
949	1	3	6951563	39
950	1	3	7536599	39
951	1	3	7153664	39
952	1	3	7602240	39
953	1	3	7621185	39
954	1	3	7628955	39
955	1	3	7670867	39
956	1	3	7778017	39
957	1	3	7782779	39
958	1	3	8103037	40
959	1	3	7159000	40
960	1	3	8481735	41
961	1	3	7158930	42
962	1	3	6488216	11
963	1	3	7436567	11
964	1	3	7432180	11
965	1	3	7436517	11
966	1	3	7436970	11
967	1	3	7558194	11
968	1	3	7902406	11
969	1	3	8331989	43
970	1	3	7403661	44
971	1	3	8258423	44
972	1	3	7912000	44
973	1	3	6765139	44
974	1	3	8331989	44
975	1	3	8332281	44
976	1	3	8412042	44
977	1	3	6626362	44
978	1	3	6721897	44
979	1	3	6933153	44
980	1	3	7232205	44
981	1	3	7255469	44
982	1	3	7326792	44
983	1	3	7422172	44
984	1	3	7474070	44
985	1	3	7838539	44
986	1	3	7959781	44
987	1	3	8439587	44
988	1	3	6925790	44
989	1	3	7384887	44
990	1	3	8312673	44
991	1	3	7888584	44
992	1	3	7087044	44
993	1	3	6733060	44
994	1	3	7097493	44
995	1	3	7198291	44
996	1	3	7643653	44
997	1	3	7887325	44
998	1	3	6766356	44
999	1	3	7436508	44
1000	1	3	6571453	44
1001	1	3	6692165	44
1002	1	3	6922624	44
1003	1	3	7519955	44
1004	1	3	6950399	44
1005	1	3	6888362	44
1006	1	3	7305755	44
1007	1	3	8448095	44
1008	1	3	6836170	44
1009	1	3	6479083	44
1010	1	3	6529418	44
1011	1	3	6537012	44
1012	1	3	6544532	44
1013	1	3	6787224	44
1014	1	3	6808547	44
1015	1	3	6848321	44
1016	1	3	7250429	44
1017	1	3	7280361	44
1018	1	3	7319608	44
1019	1	3	7355443	44
1020	1	3	7389714	44
1021	1	3	7395278	44
1022	1	3	7411290	44
1023	1	3	7424161	44
1024	1	3	7424918	44
1025	1	3	7445412	44
1026	1	3	7462588	44
1027	1	3	7468874	44
1028	1	3	7514037	44
1029	1	3	7522220	44
1030	1	3	7688747	44
1031	1	3	7706678	44
1032	1	3	7742370	44
1033	1	3	7782785	44
1034	1	3	7842092	44
1035	1	3	7906515	44
1036	1	3	7951911	44
1037	1	3	8076693	44
1038	1	3	8226846	44
1039	1	3	8420655	44
1040	1	3	6516800	45
1041	1	3	7564213	45
1042	1	3	7747356	45
1043	1	3	7818821	45
1044	1	3	8097612	45
1045	1	3	7135134	45
1046	1	3	7193693	45
1047	1	3	7452811	45
1048	1	3	7764639	45
1049	1	3	7767443	45
1050	1	3	7911877	45
1051	1	3	8355565	46
1052	1	3	8332281	46
1053	1	3	6801680	46
1054	1	3	7360492	46
1055	1	3	7973655	46
1056	2	3	9756614	1
1057	2	3	8503538	2
1058	2	3	9454541	2
1059	2	3	8757174	2
1060	2	3	9593403	2
1061	2	3	9543393	2
1062	2	3	8995226	2
1063	2	3	9603613	2
1064	2	3	9497927	2
1065	2	3	9454895	2
1066	2	3	8597557	2
1067	2	3	9454574	2
1068	2	3	9052279	2
1069	2	3	8809851	2
1070	2	3	8806692	2
1071	2	3	9464662	2
1072	2	3	8612249	47
1073	2	3	9567345	48
1075	2	3	8562321	49
1076	2	3	9052429	8
1077	2	3	104096360000000	8
1078	2	3	8703975	8
1079	2	3	9888251	11
1080	2	3	8649517	11
1081	2	3	8537124	11
1082	2	3	8561485	11
1083	2	3	8533836	11
1084	2	3	8561495	11
1085	2	3	102474070000000	50
1086	2	3	9172932	12
1087	2	3	9800071	12
1088	2	3	101671710000000	12
1089	2	3	9620430	12
1090	2	3	100351590000000	12
1091	2	3	9789755	12
1092	2	3	9699402	12
1093	2	3	9725742	12
1094	2	3	8773492	13
1095	2	3	9510301	13
1096	2	3	9137809	13
1097	2	3	9723015	13
1098	2	3	9116550	13
1099	2	3	9154977	13
1100	2	3	9026264	13
1101	2	3	9343101	13
1102	2	3	8980984	13
1103	2	3	8559129	13
1104	2	3	9987021	13
1105	2	3	101383320000000	13
1106	2	3	8687697	13
1107	2	3	9133018	16
1108	2	3	8779383	16
1109	2	3	101002480000000	16
1110	2	3	103466840000000	16
1111	2	3	9360320	16
1112	2	3	9071697	16
1113	2	3	9120127	16
1114	2	3	8621771	16
1115	2	3	8981030	16
1116	2	3	8646369	16
1117	2	3	10155160000000	16
1118	2	3	9260354	16
1119	2	3	103127210000000	22
1120	2	3	9150746	22
1121	2	3	9994913	22
1122	2	3	9452042	22
1123	2	3	9105021	22
1124	2	3	9515211	22
1125	2	3	8539759	23
1126	2	3	102281790000000	23
1127	2	3	102313620000000	24
1128	2	3	8959011	25
1129	2	3	8579457	28
1130	2	3	9896031	28
1131	2	3	101237540000000	28
1132	2	3	9589076	28
1133	2	3	102732820000000	28
1134	2	3	102757720000000	28
1135	2	3	9729650	28
1136	2	3	9549468	28
1137	2	3	8674893	28
1138	2	3	1013150000000	28
1139	2	3	9675627	28
1140	2	3	9986069	28
1141	2	3	9645510	29
1142	2	3	8979282	30
1143	2	3	103127210000000	30
1144	2	3	9740929	30
1145	2	3	1029410000000	34
1146	2	3	9284884	34
1147	2	3	9759862	34
1148	2	3	9283572	38
1149	2	3	9751652	38
1150	2	3	101168040000000	38
1151	2	3	10026440000000	39
1152	2	3	8871261	39
1153	2	3	9026269	39
1154	2	3	9214590	39
1155	2	3	8913438	39
1156	2	3	104139130000000	39
1157	2	3	102586190000000	39
1158	2	3	102582320000000	11
1159	2	3	8707517	11
1160	2	3	8607686	11
1161	2	3	9018408	11
1162	2	3	8816715	11
1163	2	3	8668751	11
1164	2	3	9556494	11
1165	2	3	9443319	11
1166	2	3	9335186	11
1167	2	3	8621771	11
1168	2	3	9933798	11
1169	2	3	8674949	11
1170	2	3	9044331	11
1171	2	3	8806030	11
1172	2	3	8903864	11
1173	2	3	8910526	11
1174	2	3	103016030000000	11
1175	2	3	8603324	11
1176	2	3	9525303	11
1177	2	3	8913093	11
1178	2	3	8755356	11
1179	2	3	9101074	11
1180	2	3	102081250000000	11
1181	2	3	9667216	11
1182	2	3	101282080000000	44
1183	2	3	9142781	44
1184	2	3	100027360000000	44
1185	2	3	9166105	44
1186	2	3	9382088	44
1187	2	3	101039660000000	44
1188	2	3	101064890000000	44
1189	2	3	7524256	44
1190	2	3	101826790000000	44
1191	2	3	104267420000000	44
1192	2	3	9545127	44
1193	2	3	9069448	44
1194	2	3	9084628	44
1195	2	3	9153895	44
1196	2	3	9161356	44
1197	2	3	104420220000000	44
1198	2	3	8950181	44
1199	2	3	8533781	44
1200	2	3	9484393	44
1201	2	3	9760223	44
1202	2	3	9624745	44
1203	2	3	8907329	44
1204	2	3	100405910000000	44
1205	2	3	9039067	44
1206	2	3	9142030	44
1207	2	3	101608470000000	44
1208	2	3	104393450000000	44
1209	2	3	104462570000000	44
1210	2	3	10055490000000	44
1211	2	3	100302450000000	44
1212	2	3	100909540000000	44
1213	2	3	9699832	44
1214	2	3	8541887	44
1215	2	3	10446820000000	44
1216	2	3	9454996	44
1217	2	3	8826381	44
1218	2	3	9753794	44
1219	2	3	10365140000000	44
1220	2	3	9015253	44
1221	2	3	9055783	44
1222	2	3	9098903	44
1223	2	3	9508776	44
1224	2	3	9558973	44
1225	2	3	8650191	44
1226	2	3	8610615	44
1227	2	3	9056889	44
1228	2	3	9860512	44
1229	2	3	9601502	44
1230	2	3	8787937	44
1231	2	3	103282960000000	44
1232	2	3	102874950000000	44
1233	2	3	9684821	44
1234	2	3	8549591	44
1235	2	3	9345526	44
1236	2	3	9883042	44
1237	2	3	103179480000000	44
1238	2	3	101789690000000	44
1239	2	3	100030870000000	44
1240	2	3	9056919	44
1241	2	3	101719060000000	44
1242	2	3	10295680000000	44
1243	2	3	9770088	44
1244	2	3	9540315	44
1245	2	3	102783180000000	44
1246	2	3	9994480	44
1247	2	3	9047528	44
1248	2	3	9498484	44
1249	2	3	100485260000000	44
1250	2	3	9594156	44
1251	2	3	100054480000000	44
1252	2	3	100405650000000	45
1253	2	3	8995658	46
1254	2	3	8787937	51
1255	2	3	8787935	51
1256	1	1	6708614	1
1257	1	1	6929173	1
1258	1	1	6848599	1
1259	1	1	6860396	1
1260	1	1	6623951	1
1261	1	1	6555447	2
1262	1	1	6359546	2
1263	1	1	6996971	2
1264	1	1	6401145	2
1265	1	1	7046347	2
1266	1	1	6970975	2
1267	1	1	6971393	2
1268	1	1	6670536	2
1269	1	1	7432304	3
1270	1	1	7441696	3
1271	1	1	7420171	4
1274	1	1	6890878	5
1275	1	1	6890879	5
1276	1	1	6808788	5
1277	1	1	6808802	5
1343	1	1	6533946	54
1344	1	1	7078465	8
1345	1	1	7271084	8
1346	1	1	6895078	8
1347	1	1	6470036	8
1348	1	1	6470037	8
1349	1	1	7349670	10
1350	1	1	7025183	10
1351	1	1	7029037	10
1352	1	1	7029040	10
1357	1	1	7180827	11
1358	1	1	7230873	11
1359	1	1	7271097	11
1360	1	1	7315794	11
1361	1	1	7369489	11
1362	1	1	7213975	11
1363	1	1	7139117	11
1364	1	1	7193142	11
1365	1	1	7258447	11
1366	1	1	7163214	11
1367	1	1	7394256	11
1368	1	1	7274023	11
1369	1	1	7283034	11
1370	1	1	6504884	11
1371	1	1	7260901	11
1372	1	1	7359375	11
1373	1	1	7129847	11
1374	1	1	7306581	11
1375	1	1	7139709	11
1376	1	1	7411073	11
1377	1	1	7247636	11
1378	1	1	7247641	11
1379	1	1	7363890	11
1380	1	1	7042211	11
1381	1	1	6487415	11
1382	1	1	7410811	11
1383	1	1	7111825	11
1384	1	1	7246911	11
1385	1	1	7333103	11
1386	1	1	7111826	11
1387	1	1	7288638	11
1388	1	1	6510227	11
1389	1	1	6510228	11
1390	1	1	6435668	11
1391	1	1	6504319	11
1392	1	1	6504423	11
1393	1	1	6435669	11
1394	1	1	7277230	11
1395	1	1	7277235	11
1396	1	1	7212955	11
1397	1	1	7212957	11
1398	1	1	7212956	11
1399	1	1	7148362	11
1400	1	1	7302049	11
1401	1	1	7049079	11
1402	1	1	6731201	11
1403	1	1	7359864	11
1404	1	1	7359866	11
1405	1	1	7255290	11
1406	1	1	7255291	11
1407	1	1	6490232	11
1408	1	1	7384771	11
1409	1	1	7139681	11
1410	1	1	7160600	11
1411	1	1	6528805	11
1412	1	1	6686373	11
1413	1	1	7327951	11
1414	1	1	7327949	11
1415	1	1	6312681	11
1416	1	1	6811869	11
1417	1	1	6777698	11
1418	1	1	7327195	11
1419	1	1	7327196	11
1420	1	1	7242606	11
1421	1	1	7242607	11
1422	1	1	6599551	11
1423	1	1	6599552	11
1424	1	1	6497413	11
1425	1	1	6471566	11
1426	1	1	6507899	11
1427	1	1	7371301	11
1428	1	1	7083288	11
1429	1	1	7083291	11
1430	1	1	7127722	11
1431	1	1	7206566	11
1432	1	1	7206567	11
1433	1	1	7219783	11
1434	1	1	6322918	11
1435	1	1	6749685	11
1436	1	1	7180032	11
1437	1	1	7180039	11
1438	1	1	7310142	11
1439	1	1	6426724	11
1440	1	1	6693908	11
1441	1	1	6402460	11
1442	1	1	6404606	11
1443	1	1	6836845	11
1444	1	1	7265909	11
1445	1	1	7406661	11
1446	1	1	7265910	11
1447	1	1	7265674	11
1448	1	1	7265675	11
1449	1	1	7373583	11
1450	1	1	7373584	11
1451	1	1	7237594	11
1452	1	1	7171010	11
1453	1	1	6533678	11
1454	1	1	6533679	11
1455	1	1	6749690	11
1456	1	1	7171487	11
1457	1	1	7227899	11
1458	1	1	7227898	11
1459	1	1	6732114	11
1460	1	1	7132094	11
1461	1	1	6509019	11
1462	1	1	6563683	11
1463	1	1	6459639	11
1464	1	1	6509958	11
1465	1	1	7411208	11
1466	1	1	7194002	11
1467	1	1	7188242	11
1468	1	1	7305825	11
1469	1	1	6135080	11
1470	1	1	7148239	11
1471	1	1	7148240	11
1472	1	1	6537330	11
1473	1	1	6487955	11
1474	1	1	6487956	11
1475	1	1	7311789	11
1476	1	1	7313681	11
1477	1	1	7320751	11
1478	1	1	6544006	11
1479	1	1	7173318	11
1480	1	1	7338314	11
1481	1	1	7361191	11
1482	1	1	7315043	11
1483	1	1	7357321	11
1484	1	1	7180720	11
1485	1	1	6752100	11
1486	1	1	6569200	11
1487	1	1	6604933	11
1488	1	1	6645831	11
1489	1	1	6557728	11
1490	1	1	6569199	11
1491	1	1	7319867	11
1492	1	1	7389709	11
1493	1	1	7382094	11
1494	1	1	7301914	11
1495	1	1	7382095	11
1496	1	1	6401127	11
1497	1	1	6580548	11
1498	1	1	6580602	11
1499	1	1	7120877	11
1500	1	1	7177890	11
1501	1	1	7281960	11
1502	1	1	7209597	11
1503	1	1	6267644	11
1504	1	1	6382087	11
1505	1	1	7292797	11
1506	1	1	7212933	11
1507	1	1	7350786	11
1508	1	1	7371504	11
1509	1	1	6523683	11
1510	1	1	6685315	11
1511	1	1	6685317	11
1512	1	1	6396160	11
1513	1	1	6432511	11
1514	1	1	6207780	11
1515	1	1	6723978	11
1516	1	1	7189762	11
1517	1	1	6639430	11
1518	1	1	6844135	11
1519	1	1	6511513	11
1520	1	1	7176306	11
1521	1	1	7195158	11
1522	1	1	7195159	11
1523	1	1	6659549	11
1524	1	1	7235041	11
1525	1	1	6579006	11
1526	1	1	6514479	11
1527	1	1	6574360	11
1528	1	1	7219219	11
1529	1	1	7219228	11
1530	1	1	7393399	11
1531	1	1	6741924	11
1532	1	1	6650890	11
1533	1	1	6568962	11
1534	1	1	6582789	11
1535	1	1	6424542	11
1536	1	1	6401013	11
1537	1	1	7128744	11
1538	1	1	7159146	11
1539	1	1	7159147	11
1540	1	1	7320872	11
1541	1	1	7320873	11
1542	1	1	7374568	11
1543	1	1	7371658	11
1544	1	1	7202847	11
1545	1	1	7202846	11
1546	1	1	7180946	11
1547	1	1	7359653	11
1548	1	1	7359654	11
1549	1	1	7383318	11
1550	1	1	6514364	11
1551	1	1	6514365	11
1552	1	1	7283157	11
1553	1	1	6482731	11
1554	1	1	6637284	11
1555	1	1	6605503	11
1556	1	1	6618659	11
1557	1	1	7210267	11
1558	1	1	6444304	11
1559	1	1	6673637	11
1560	1	1	7143999	11
1561	1	1	7199451	11
1562	1	1	7199452	11
1563	1	1	6831110	11
1564	1	1	6451490	11
1565	1	1	6487534	11
1566	1	1	7355712	11
1567	1	1	7355713	11
1568	1	1	7205109	11
1569	1	1	7205112	11
1570	1	1	7307129	11
1571	1	1	7307135	11
1572	1	1	7155124	11
1573	1	1	7117990	11
1574	1	1	7323700	11
1575	1	1	7274514	11
1576	1	1	7274515	11
1577	1	1	7171074	11
1578	1	1	7189634	11
1579	1	1	7171075	11
1580	1	1	7338969	11
1581	1	1	7338970	11
1582	1	1	6471083	11
1583	1	1	7129090	11
1584	1	1	7212829	11
1585	1	1	6671573	11
1586	1	1	6671574	11
1587	1	1	7270057	11
1588	1	1	7270059	11
1589	1	1	7293048	11
1590	1	1	7268441	11
1591	1	1	7268442	11
1592	1	1	7350908	11
1593	1	1	7350911	11
1594	1	1	6610594	11
1595	1	1	7116916	11
1596	1	1	7134527	11
1597	1	1	6509948	11
1598	1	1	7385581	11
1599	1	1	6782213	11
1600	1	1	6782216	11
1601	1	1	7175495	11
1602	1	1	7175496	11
1603	1	1	6649062	11
1604	1	1	6649063	11
1605	1	1	6825412	11
1606	1	1	6836174	11
1607	1	1	7411435	11
1608	1	1	7412299	11
1609	1	1	7200050	11
1610	1	1	6500329	11
1611	1	1	6775859	11
1612	1	1	6782036	11
1613	1	1	6782038	11
1614	1	1	6782037	11
1615	1	1	7308481	11
1616	1	1	6683923	11
1617	1	1	7308081	11
1618	1	1	7308086	11
1619	1	1	6424794	11
1620	1	1	7308867	11
1621	1	1	7308869	11
1622	1	1	7308870	11
1623	1	1	7255037	11
1624	1	1	6752452	11
1625	1	1	7372454	11
1626	1	1	7372455	11
1627	1	1	7212534	11
1628	1	1	7304288	11
1629	1	1	6773096	11
1630	1	1	7406874	11
1631	1	1	7406911	11
1632	1	1	7189833	11
1633	1	1	7208214	11
1634	1	1	7161658	11
1635	1	1	7241726	11
1636	1	1	7350558	11
1637	1	1	7350560	11
1638	1	1	7286577	11
1639	1	1	7286580	11
1640	1	1	6670473	11
1641	1	1	6083361	11
1642	1	1	6254257	11
1643	1	1	6403328	11
1644	1	1	7341454	11
1645	1	1	6561777	11
1646	1	1	6572152	11
1647	1	1	6595531	11
1648	1	1	6595530	11
1649	1	1	7349670	11
1650	1	1	7337741	11
1651	1	1	6655742	11
1652	1	1	6655744	11
1653	1	1	7408804	11
1654	1	1	7188741	11
1655	1	1	7282037	11
1656	1	1	7159022	11
1657	1	1	6497461	11
1658	1	1	6497462	11
1659	1	1	7284186	11
1660	1	1	7316994	11
1661	1	1	7390869	11
1662	1	1	7135336	11
1663	1	1	6402391	11
1664	1	1	7218707	11
1665	1	1	7232636	11
1666	1	1	7266041	11
1667	1	1	6394410	11
1668	1	1	7399083	11
1669	1	1	7355349	11
1670	1	1	6689426	11
1671	1	1	6689429	11
1672	1	1	7337389	11
1673	1	1	7367585	11
1674	1	1	6567946	11
1675	1	1	6381712	11
1676	1	1	6605536	11
1677	1	1	7202363	11
1678	1	1	7210188	11
1679	1	1	7274411	11
1680	1	1	7274412	11
1681	1	1	7350824	11
1682	1	1	7407933	11
1683	1	1	6730844	11
1684	1	1	6730845	11
1685	1	1	6567147	11
1686	1	1	6567146	11
1687	1	1	6571182	11
1688	1	1	7205876	11
1689	1	1	7130179	11
1690	1	1	7195165	11
1691	1	1	7195167	11
1692	1	1	7261027	11
1693	1	1	7395239	11
1694	1	1	7368021	11
1695	1	1	6582899	11
1696	1	1	6627327	11
1697	1	1	6778194	11
1698	1	1	6778195	11
1699	1	1	7386142	11
1700	1	1	7386143	11
1701	1	1	6488376	11
1702	1	1	6493529	11
1703	1	1	7261184	11
1704	1	1	6179534	11
1705	1	1	6196732	11
1706	1	1	7371475	11
1707	1	1	7371476	11
1708	1	1	7348428	11
1709	1	1	7348430	11
1710	1	1	7046008	11
1711	1	1	7323198	11
1712	1	1	7323205	11
1713	1	1	6444431	11
1714	1	1	7288673	11
1715	1	1	7288676	11
1716	1	1	7159002	11
1717	1	1	7358728	11
1718	1	1	7153248	11
1719	1	1	7153251	11
1720	1	1	7237287	11
1721	1	1	7283995	11
1722	1	1	7326138	11
1723	1	1	7283993	11
1724	1	1	7223765	11
1725	1	1	7223766	11
1726	1	1	7130861	11
1727	1	1	7130862	11
1728	1	1	6659302	11
1729	1	1	6671794	11
1730	1	1	7208658	11
1731	1	1	7297324	11
1732	1	1	7297325	11
1733	1	1	7307660	11
1734	1	1	7307661	11
1735	1	1	6728736	11
1736	1	1	7285281	11
1737	1	1	6246508	11
1738	1	1	6501575	11
1739	1	1	6501577	11
1740	1	1	6778968	11
1741	1	1	6821343	11
1742	1	1	7314418	11
1743	1	1	7314412	11
1744	1	1	7258553	11
1745	1	1	7258555	11
1746	1	1	7372174	11
1747	1	1	7251431	11
1748	1	1	7251434	11
1749	1	1	7284233	11
1750	1	1	7372620	11
1751	1	1	6825293	11
1752	1	1	6264488	11
1753	1	1	6264490	11
1754	1	1	7278553	11
1755	1	1	7278658	11
1756	1	1	7326036	11
1757	1	1	7220000	11
1758	1	1	7247107	11
1759	1	1	7180701	11
1760	1	1	7180718	11
1761	1	1	6827701	11
1762	1	1	6827700	11
1763	1	1	7407338	11
1764	1	1	7407341	11
1765	1	1	7118521	11
1766	1	1	7118523	11
1767	1	1	7167133	11
1768	1	1	7350184	11
1769	1	1	7281690	11
1770	1	1	7281694	11
1771	1	1	7344159	11
1772	1	1	7344161	11
1773	1	1	7377679	11
1774	1	1	7377681	11
1775	1	1	6637410	11
1776	1	1	7288691	11
1777	1	1	7390652	11
1778	1	1	7184879	11
1779	1	1	7128658	11
1780	1	1	7128659	11
1781	1	1	6667314	11
1782	1	1	7041404	11
1783	1	1	7236295	11
1784	1	1	7236298	11
1785	1	1	6781477	11
1786	1	1	7164409	11
1787	1	1	6358970	11
1788	1	1	6384398	11
1789	1	1	7132398	11
1790	1	1	7134525	11
1791	1	1	6820811	11
1792	1	1	6778977	11
1793	1	1	6786696	11
1794	1	1	7284293	11
1795	1	1	7284295	11
1796	1	1	6581786	11
1797	1	1	7159009	11
1798	1	1	7246723	11
1799	1	1	7246724	11
1800	1	1	7330080	11
1801	1	1	7395254	11
1802	1	1	7135326	11
1803	1	1	7395256	11
1804	1	1	7288484	11
1805	1	1	6543946	11
1806	1	1	6543947	11
1807	1	1	6556798	11
1808	1	1	6581969	11
1809	1	1	6521100	11
1810	1	1	7306708	11
1811	1	1	7306709	11
1812	1	1	6686448	11
1813	1	1	7124738	11
1814	1	1	7124739	11
1815	1	1	6782985	11
1816	1	1	6590973	11
1817	1	1	6645963	11
1818	1	1	6670183	11
1819	1	1	6670186	11
1820	1	1	7176457	11
1821	1	1	7301440	11
1822	1	1	7327386	11
1823	1	1	7116874	11
1824	1	1	7116876	11
1825	1	1	7199046	11
1826	1	1	7199049	11
1827	1	1	6533022	11
1828	1	1	6853655	11
1829	1	1	7209230	11
1830	1	1	7209231	11
1831	1	1	7223618	11
1832	1	1	7261200	11
1833	1	1	7261201	11
1834	1	1	6245012	11
1835	1	1	7403247	11
1836	1	1	6596979	11
1837	1	1	6596982	11
1838	1	1	6537016	11
1839	1	1	7113094	11
1840	1	1	7202348	11
1841	1	1	7202350	11
1842	1	1	7270392	11
1843	1	1	7284297	11
1844	1	1	7281623	11
1845	1	1	7218848	11
1846	1	1	7251428	11
1847	1	1	7223411	11
1848	1	1	7195109	11
1849	1	1	7194936	11
1850	1	1	6775428	11
1851	1	1	7194153	11
1852	1	1	7194154	11
1853	1	1	7310953	11
1854	1	1	7355445	11
1855	1	1	7280364	11
1856	1	1	7310952	11
1857	1	1	7260212	11
1858	1	1	7199082	11
1859	1	1	7199083	11
1860	1	1	6513938	11
1861	1	1	7248434	11
1862	1	1	6440678	11
1863	1	1	7215606	11
1864	1	1	6526107	11
1865	1	1	7333514	11
1866	1	1	7333513	11
1867	1	1	7113795	11
1868	1	1	7113796	11
1869	1	1	7135381	11
1870	1	1	7320475	11
1871	1	1	6626674	11
1872	1	1	6645648	11
1873	1	1	7354713	11
1874	1	1	7363215	11
1875	1	1	7394369	11
1876	1	1	7227935	11
1877	1	1	6501523	11
1878	1	1	7341500	11
1879	1	1	7341503	11
1880	1	1	7243683	11
1881	1	1	7296649	11
1882	1	1	7270423	11
1883	1	1	7251006	11
1884	1	1	7167507	11
1885	1	1	6778602	11
1886	1	1	6778604	11
1887	1	1	6778605	11
1888	1	1	7373733	11
1889	1	1	7377243	11
1890	1	1	6543906	11
1891	1	1	6514427	11
1892	1	1	7179073	11
1893	1	1	7179074	11
1894	1	1	6836763	11
1895	1	1	6836585	11
1896	1	1	7167350	11
1897	1	1	7261017	11
1898	1	1	6483650	11
1899	1	1	6548950	11
1900	1	1	6623951	11
1901	1	1	6623952	11
1902	1	1	7394533	11
1903	1	1	6406177	11
1904	1	1	6342445	11
1905	1	1	6572780	11
1906	1	1	6572782	11
1907	1	1	6627453	11
1908	1	1	6680554	11
1909	1	1	6572781	11
1910	1	1	6627454	11
1911	1	1	6750320	11
1912	1	1	6750319	11
1913	1	1	7400189	11
1914	1	1	7399838	11
1915	1	1	6449949	11
1916	1	1	6581104	11
1917	1	1	6581020	11
1918	1	1	7184990	11
1919	1	1	6461725	11
1920	1	1	7199321	11
1921	1	1	7180927	11
1922	1	1	7228876	11
1923	1	1	7153083	11
1924	1	1	7319611	11
1925	1	1	7319614	11
1926	1	1	6759289	11
1927	1	1	6759291	11
1928	1	1	6759290	11
1929	1	1	6559757	11
1930	1	1	7348499	11
1931	1	1	7349908	11
1932	1	1	6591387	11
1933	1	1	6591388	11
1934	1	1	6398199	11
1935	1	1	6562025	11
1936	1	1	6562027	11
1937	1	1	7327840	11
1938	1	1	7327841	11
1939	1	1	6252601	11
1940	1	1	7350735	11
1941	1	1	6425251	11
1942	1	1	7406710	11
1943	1	1	7233259	11
1944	1	1	7338512	11
1945	1	1	7403781	11
1946	1	1	6459677	11
1947	1	1	7286582	11
1948	1	1	7286587	11
1949	1	1	6534613	11
1950	1	1	7184227	11
1951	1	1	7184550	11
1952	1	1	7395171	11
1953	1	1	7395172	11
1954	1	1	7214897	11
1955	1	1	6492898	12
1956	1	1	7377022	12
1957	1	1	7377520	12
1958	1	1	6686377	13
1959	1	1	6686378	13
1960	1	1	7214105	13
1961	1	1	7214109	13
1962	1	1	6537863	13
1963	1	1	6538054	13
1964	1	1	6482914	13
1965	1	1	7394565	13
1966	1	1	6509639	13
1967	1	1	6509640	13
1968	1	1	6889717	13
1969	1	1	6726351	13
1970	1	1	6726352	13
1971	1	1	6693901	13
1972	1	1	6694050	13
1973	1	1	6767634	13
1974	1	1	6513997	13
1975	1	1	6529421	13
1976	1	1	7455361	13
1977	1	1	6387093	13
1978	1	1	6912051	13
1979	1	1	6912055	13
1980	1	1	7437796	13
1981	1	1	7437799	13
1982	1	1	6535934	13
1983	1	1	6726371	13
1984	1	1	7278548	13
1985	1	1	7278549	13
1986	1	1	7411206	14
1987	1	1	6847424	14
1988	1	1	7158501	14
1989	1	1	6579006	57
1990	1	1	6492899	69
1991	1	1	6699273	69
1992	1	1	6908327	15
1993	1	1	6926116	14
1994	1	1	6956451	14
1995	1	1	6384398	14
1996	1	1	6943890	14
1997	1	1	6943889	14
1998	1	1	6568842	14
1999	1	1	6568843	14
2000	1	1	6588160	14
2001	1	1	6655413	74
2002	1	1	7057850	16
2003	1	1	7305579	16
2004	1	1	6402392	16
2005	1	1	6781463	16
2006	1	1	6781465	16
2007	1	1	6847422	16
2008	1	1	7025182	16
2009	1	1	7394009	16
2010	1	1	6497103	16
2011	1	1	7175886	16
2012	1	1	6504350	16
2013	1	1	7389709	16
2014	1	1	7371502	16
2015	1	1	7235529	16
2016	1	1	6432096	19
2017	1	1	6379714	19
2018	1	1	6883061	22
2019	1	1	6883062	22
2020	1	1	6757771	22
2021	1	1	6757772	22
2022	1	1	7226971	22
2023	1	1	7226986	22
2024	1	1	6390655	22
2025	1	1	7432304	22
2026	1	1	7432312	22
2027	1	1	6536747	22
2028	1	1	7449552	22
2029	1	1	7079724	23
2030	1	1	6941262	23
2031	1	1	6941267	23
2032	1	1	6992311	23
2033	1	1	6992312	23
2034	1	1	6977762	23
2035	1	1	6977769	23
2036	1	1	7040526	23
2037	1	1	7254057	23
2038	1	1	6708015	23
2039	1	1	7025265	23
2040	1	1	7106655	75
2041	1	1	6516243	26
2042	1	1	6516252	26
2043	1	1	7397388	27
2044	1	1	7075869	28
2045	1	1	7382422	28
2046	1	1	7382423	28
2047	1	1	6376405	28
2048	1	1	7073891	28
2049	1	1	7073892	28
2050	1	1	6935624	28
2051	1	1	6935627	28
2052	1	1	7129851	28
2053	1	1	7129852	28
2054	1	1	7212283	28
2055	1	1	7212286	28
2056	1	1	7075830	29
2057	1	1	7075831	29
2058	1	1	7385539	33
2059	1	1	6791340	34
2060	1	1	6791342	34
2061	1	1	7202850	34
2062	1	1	6482913	34
2063	1	1	6677692	34
2064	1	1	6603202	34
2065	1	1	6672656	34
2066	1	1	7292704	34
2067	1	1	7316992	34
2068	1	1	6746237	34
2069	1	1	7188830	34
2070	1	1	6363876	35
2071	1	1	6371431	35
2072	1	1	6706951	35
2073	1	1	6706952	35
2074	1	1	6622926	35
2075	1	1	6622928	35
2076	1	1	6762166	63
2077	1	1	6839649	63
2078	1	1	6839714	63
2079	1	1	7105849	63
2080	1	1	7113068	63
2081	1	1	6318361	39
2082	1	1	6735804	39
2083	1	1	6735811	39
2084	1	1	6730622	41
2085	1	1	7251240	42
2086	1	1	6995589	76
2087	1	1	7040740	76
2088	1	1	6975336	76
2089	1	1	7020349	11
2090	1	1	6614643	11
[truncated: 11,070 more rows]

## Sheet: Sayfa3
PERİOD: 1:PREPANDEMİC PERİOD 2:DURİNG PANDEMİC PERİOD
SAMPLE: 1:BLOOD 2:ÜRİNE 3:RESPİRATORY TRACT
BACTERİA: 11:COAGULASE NEGATIVE STAPHYLOCOCCUS 73: E.COLİ 99:S.AUREUS 100:P. AERUGİNOSA 101:K.PNEUMONİAE 102:A.BAUMANNİİ 103:E. FAECALİS 104:E.FAECİUM

## Sheet: Sayfa2
ORDER	BACTERİA SAMPLE	PERİOD	SAMPLE	BARCODE CRO		AK	CAZ	COL	ERT	İMP	MER	SXT	CR	ESBL	AMP	OX	VA	LZD	DAP	TEİ
1	1	2	2	10394214		2	2	2		2	2	2	1
2	1	2	2	8921733		2	2	1		2	2	2	1
3	1	2	2	9720433		2	2	1		2	2	2	1
4	1	2	2	8770058		1	2			1	1	2	2
5	1	2	2	8794916		1	2			2	2	1	1
6	1	2	2	9237466		2	2	1		2	2	2	1
7	1	2	2	10173070		1				1	1	1	2
8	1	2	2	8584710				1		2		2	1
9	1	2	2	8639912		1	2			2	2	2	1
10	1	2	2	9781663		1	2			1	1	2	2
11	1	2	2	8538855		2	2	1		2	2	2	1
12	1	2	2	9687081		2	2			2	1	2	1
13	1	2	2	10125815		2		1		2	2	2	1
14	1	2	2	8721950		2	2	1		2	2	1	1
15	1	2	2	9365703		2	2	1		2	2	2	1
16	1	2	2	9015594		2	2	1		2	2	2	1
17	1	2	2	9692680		2	2	1		2	2	2	1
18	1	2	2	8978454		1	2			1	1	1	2
19	1	2	2	9051741		2	2	1		2	2	2	1
20	1	2	2	9024349		2	2	1		2	2	2	1
21	1	2	2	9080753		2		1		2	2	2	1
22	1	2	2	9183404		2		1		2	2	2	1
23	1	2	2	10398101		2	2	1		2	2	2	1
24	1	2	2	8673958		2	2	1		2	2	2	1
25	1	2	2	9110490		1	2			2	2	2	1
26	1	2	2	9187435		1	1			1	1	1	2
27	1	2	2	9705427		2	2			2	2	2	1
28	1	2	2	9645971		2	2			2	2	2	1
29	1	2	2	9768089		2		1		2	2	2	1
30	1	2	2	8909945		2	2			2	2	2	1
31	1	2	2	10199712		2	2	2		2	2	2	1
32	1	2	2	8834263		2	2			2	2	2	1
33	1	2	2	8593053		1				1	1	2	2
34	1	2	2	8559077		2	2	1		2	2	2	1
35	1	2	2	9978177		2	2	2		2	2	2	1
36	1	2	2	8562226		2		1		2	2	2	1
37	1	2	2	8965979		2	2	1		2	2	2	1
38	1	2	2	8527014		1				1			2
39	1	2	2	10104791		1	1			1	1	1	2
40	1	2	2	9347147		1				1	2	1	1
41	1	2	2	9310181		1	1			1	1	1	2
42	1	2	2	9608765		1	2			1	1	2	2
43	1	2	2	8617904		2	2	1		2	2	2	1
44	1	2	2	10069360		1	1			1	1	1	2
45	1	2	2	8542650		2	2	1		2	2		1
46	1	2	2	8538761		1				1	1	1	2
47	1	2	2	8518418		1				2	2	1	1
48	1	2	2	9291441		2	2			2	2	1	1
49	1	2	2	8937703		1	2			2	2	1	1
50	1	2	2	9804756		1				1	1	1	2
51	1	2	2	8765909		1	2			1	1	1	2
52	1	2	2	10159956		1	1			1	1	2	2
53	1	2	2	9860758		2	2	2		2	2	2	1
54	1	2	2	8947778		2	2	1		2	2	2	1
55	1	2	2	8523987		2	2	1		2	2	2	1
56	1	2	2	9479174		2		1		2	2	2	1
57	1	2	2	9491247		2	2			2	2	2	1
58	1	2	2	9607266		2	2	1		2	2	2	1
59	1	2	2	9593743		2	2	1		2	2	2	1
60	1	2	2	9764233		2		1		2	2	2	1
61	1	2	2	9906516		2	2	1		2	2	2	1
62	1	2	2	9121161		2		1		2	2	2	1
63	1	2	2	8541275		2				2	2	1	1
64	1	2	2	10280391		2		1		2	2	2	1
65	1	2	2	8815700		1	1			1	1		2
66	1	2	2	10362702		2	2	1		2	2	1	1
67	1	2	2	9056890		2		1		2	2	2	1
68	1	2	2	9379308		1	2			1	1	1	2
69	1	2	2	8570280		1	2	1		2	2	2	1
70	1	2	2	9746380		1				1	1	1	2
71	1	2	2	9443802		2		1		2	2	2	1
72	1	2	2	9537264		2	2	1		2	2	2	1
73	1	2	2	9570313		2	2	1		2	2	2	1
74	1	2	2	8757387		1				1	1	1	2
75	1	2	2	9335094		2	2	1		2	2	2	1
76	1	2	2	9903247		2	2	1		2	2	2	1
77	1	2	2	9870117		2	2	1		2	2	2	1
78	1	2	2	10010111		2	2	1		2	2	2	1
79	1	2	2	8917762		1				2	2	2	1
80	1	2	2	10172066		2		1		2	2	2	1
81	1	2	2	9760954		1				1	1	1	2
82	1	2	2	8628745		1	1			1	1	1	2
83	1	2	2	9491548		2	2	1		2	2	2	1
84	1	2	2	9514171		2	2	1		2	2	2	1
85	1	2	2	9453700		2	2	1		2	2	2	1
86	1	2	2	9057718		2		1		2	2	2	1
87	1	2	2	9682087		2	2			2	2	1	1
88	1	2	2	9794763		2	2	1		2	2	2	1
89	1	2	2	10204947		2	2	1		2	2	2	1
90	1	2	2	9272015		2	2	1		2	2	2	1
91	1	2	2	9449418		2	2			2	2	1	1
92	1	2	2	9877077		2	2			2	2	1	1
93	1	2	2	10329652		2	2	2		2	2	2	1
94	1	2	2	8876476		1	1			2	1	1	1
95	1	2	2	8846670		1	2			2	2	1	1
96	1	2	2	9937865		1		1		2	2		1
97	1	2	2	10348761		2	2	2		2	2	2	1
98	1	2	2	10387053		2	2			2	2	2	1
99	1	2	2	9785412		2		1		2	2	2	1
100	1	1	2	8312402		2	2	1		2	2	2	1
101	1	1	2	8261812		2	2	1		2	2	1	1
102	1	1	2	8293348		2	2	1		2	2	1	1
103	1	1	2	7442067		2	2	1		2	2	2	1
104	1	1	2	7638077		2	2	1		2	2	2	1
105	1	1	2	6926114		2				2	2	2	1
106	1	1	2	6956447		2		1		2	2	2	1
107	1	1	2	7563112		2		1		2	2	2	1
108	1	1	2	8362196		1	2	1		2	2	1	1
109	1	1	2	8331106		1				2	2	1	1
110	1	1	2	8442523		1	2			2	2	1	1
111	1	1	2	8502583		1				1	1	2	2
112	1	1	2	7662761		1				2	2	1	1
113	1	1	2	7426616		1				1	1	1	2
114	1	1	2	7128585		2		2		2	2	2	1
115	1	1	2	8246590		1				1	1	1	2
116	1	1	2	6976001		2		1		2	2	2	1
117	1	1	2	7061706		2	2	1		2	2	2	1
118	1	1	2	8486294		2	2	1		2	2	2	1
119	1	1	2	7643665		2		1		2	2	2	1
120	1	1	2	7643370		2		2		2	2	2	1
121	1	1	2	6708613		1				1	1	2	2
122	1	1	2	7237304		2		2		2	2	2	1
123	1	1	2	7270060		2		1		2	2	2	1
124	1	1	2	7164674		2				2	2	2	1
125	1	1	2	7226970		2				2	2	2	1
126	1	1	2	7749115		2		1		2	2	1	1
127	1	1	2	7700744		1				1	1	1	2
128	1	1	2	6399224		2		1		2	2	2	1
129	1	1	2	6750316		2				2	2	1	1
130	1	1	2	6996847		2	2	1		2	2	2	1
131	1	1	2	6628548		2				2	2	2	1
132	1	1	2	6357732		1				1	1	1	2
133	1	1	2	6572658		2				2	2	1	1
134	1	1	2	8174322		2		1		2	2	2	1
135	1	1	2	8182376		2	2	1		2	2	2	1
136	1	1	2	8152866		2		1		2	2	2	1
137	1	1	2	8096849		1		1		2	2	2	1
138	1	1	2	8134309		2		1		2	2	1	1
139	1	1	2	8045236		2		1		2	2	1	1
140	1	1	2	7663497		2		1		2	2	2	1
141	1	1	2	7950252		1	1			1	1	1	2
142	1	1	2	8273801		2	2	1		2	2	2	1
143	1	1	2	8176131		2	2	1		2	2	2	1
144	1	1	2	6773670		2				2	2	2	1
145	1	1	2	8431111		1	2			2	2	1	1
146	1	1	2	6803385		2				2	2	2	1
147	1	1	2	6773094		2				2	2	2	1
148	1	1	2	7645816		2		1		2	2	2	1
149	1	1	2	7637235		2		2		2	2	1	1
150	1	1	2	6955682				1					2
151	1	1	2	8119926		2				2	2	2	1
152	1	1	2	6386737		2				2	2	2	1
153	1	1	2	7780800		2		1		2	2	2	1
154	1	1	2	7741629		2		1		2	2	2	1
155	1	1	2	7254561		2		1		2	2	2	1
156	1	1	2	7210293		2		1		2	2	2	1
157	1	1	2	7951912		2	2	2		2	2	2	1
158	1	1	2	8442599		1	1			1	1		2
159	1	1	2	6749377		2		1		2	2	2	1
160	1	1	2	7727391		2		1		2	2	2	1
161	1	1	2	8011249		2	2	1		2	2	2	1
162	1	1	2	6604330		2				2	2	2	1
163	1	1	2	6481773		2				2	2	1	1
164	1	1	2	7576504		2	2			2	2	2	1
165	1	1	2	6934394		2		1		2	2	1	1
166	1	1	2	8477429		2	2	1		2	2	2	1
167	1	1	2	6470035		2				2	2	1	1
168	1	1	2	7281419		2		1		2	2	2	1
169	1	1	2	8248249		1	2	1		2	2	1	1
170	1	1	2	7954844		1	2			2	2	1	1
171	1	1	2	7990554		1	2			2	2	1	1
172	1	1	2	7121263		1				1	1	2	2
173	1	1	2	6864120		2				2	2	2	1
174	1	1	2	7069662		2		1		2	2	2	1
175	1	1	2	7237560		2		2		1	2	1	1
176	1	1	2	6357749		2		2		2	2	2	1
177	1	1	2	6973391		1				1	1	1	2
178	1	1	2	7046025		1	2			2	2	2	1
179	1	1	2	6689298		2				2	2	2	1
180	1	1	2	8465723		2		1		2	2	2	1
181	1	1	2	8011243		2		1		2	2	1	1
182	1	1	2	7773574		1	2			2	2	1	1
183	1	1	2	7654194		2				2	2	2	1
184	1	1	2	6982715		2		2		2	2	2	1
185	1	1	2	6939999		1				1	1	1	2
186	1	1	2	6358617		2				2	2	2	1
187	1	1	2	7613636		2		1		2	2	1	1
188	1	1	2	6636805		2				2	2	2	1
189	1	1	2	6737896		2		2		2	2	1	1
190	1	1	2	6623950		2				2	2	2	1
191	1	1	2	6775330		2				2	2	2	1
192	1	1	2	7746734		2		1		2	2	1	1
193	1	1	2	8425682		2	2	1		2	2	2	1
194	1	1	2	6406645		2				2	2	2	1
195	1	2	1	10450924		2	2			2	2	2	1
196	1	2	1	9952550		1				1	1	2	2
197	1	2	1	9994475		1				1	1	2	2
198	1	2	1	9948884		2	2	1		2	2	1	1
199	1	2	1	8837286		1	2	1		2	2	2	1
200	1	2	1	8868747		2	2	1		2	2	2	1
201	1	2	1	9792308		2	2	1		2	2	2	1
202	1	2	1	9270046		2	2	1		2	2	2	1
203	1	2	1	9339449		1	1			1	1	2	2
204	1	2	1	9112847		1	1			1	1	1	2
205	1	2	1	8500349		2	2	1		2	2	2	1
206	1	2	1	9191349		1	2	1		2	2	2	1
207	1	2	1	9054595		2	2			2	2	2	1
208	1	2	1	9808430				1		2	2	2	1
209	1	2	1	8928450		1	2			2	2	1	1
210	1	2	1	8508755		2	2	1			2	2	2
211	1	2	1	9231487		2	2	1		2	2	2	1
212	1	2	1	9701915		2	2			2	2	2	1
213	1	2	1	10450519		2	2			2	2	2	1
214	1	2	1	9183405		2		1		2	2	2	1
215	1	2	1	10406756		2	2	1		2	2	2	1
216	1	2	1	8562350		2	2	1		2	2	2	1
217	1	2	1	9447490		2	2	2		2	2	2	1
218	1	2	1	9428493		2	2	2		2	2	2	1
219	1	2	1	9705795		2		1		2	2	2	1
220	1	2	1	9289153		2	2	1		2	2	2	1
221	1	2	1	9823633		2	2	1		2	2	1	1
222	1	2	1	8936347		2	2	2		2	2	2	1
223	1	2	1	9902108		2	2	1		2	2	2	1
224	1	2	1	9713369		2	2			2	2	2	1
225	1	2	1	9448734		2	2	1		2	2	2	1
226	1	2	1	8514017		2				2	1	1	1
227	1	2	1	9690349		2	2			2	2	2	1
228	1	2	1	8565149		2		1		2	2	2	1
229	1	2	1	8557442		1		1		2	2	2	1
230	1	2	1	8806601		1	2			1	1	2	2
231	1	2	1	9804532		2		1		2	2	2	1
232	1	2	1	8621074		2	2	1		2	2	2	1
233	1	2	1	9776363		2	2	1		2	2	2	1
234	1	2	1	8784883		1				1	1	1	2
235	1	2	1	9672245		2	2	1		2	2	2	1
236	1	2	1	9612213		2	2	1		2	2	2	1
237	1	2	1	9373967		1				1	1	1	2
238	1	2	1	9361053		2	2			2	2	2	1
239	1	2	1	9455058		2	2	1		2	2	2	1
240	1	2	1	9325932		1				2	2	2	1
241	1	2	1	8520348		2	2	1		2	2	2	1
242	1	2	1	9382602		1	1			1	1	1	2
243	1	2	1	8621719		2	2	1		2	2	2	1
244	1	2	1	8262781		2	2	1		2	2	1	1
245	1	2	1	8603232		2	2	1		2	2	2	1
246	1	2	1	8779413		2	2	1		2	2	2	1
247	1	2	1	9079360		1				1	1		2
248	1	2	1	8709574		2	2	1		2	2	2	1
249	1	2	1	9479176		2	2	1		2	2	2	1
250	1	2	1	9771063		2				2	2	2	1
251	1	2	1	9710077		2	2	2		2	2	2	1
252	1	2	1	8528588		1				1	1	1	2
253	1	2	1	10278935		2		2		2	2	2	1
254	1	2	1	10237320		2				2	2	2	1
255	1	2	1	9018314		2	2	1		2	2	2	1
256	1	2	1	9808104		2		1		2	2	2	1
257	1	2	1	9115074		1				1	1	1	2
258	1	2	1	8593747		2		1		2	2	2	1
259	1	2	1	9001618		2	2	1		2	2	2	1
260	1	2	1	9070849		2	2	1		2	2	2	1
261	1	2	1	8589731		1				1	1	1	2
262	1	2	1	9246978		1	2	1			2	2	2
263	1	2	1	8519287		1				1	1	2	2
264	1	2	1	10010582		2	2	1		2	2	2	1
265	1	2	1	9866390		2	2	1		2	2	2	1
266	1	2	1	9038035		2	2			2	2	1	1
267	1	2	1	8857378		1	2			2	2	1	1
268	1	2	1	9192229		1				1	1	1	2
269	1	2	1	8538839			2	1			2	2	2
270	1	2	1	8711246		2	2	1		2	2	2	1
271	1	2	1	9883044		2	2			2	2	1	1
272	1	2	1	8495427		2		1		2	2	2	1
273	1	2	1	8599506		2				2	2	2	1
274	1	2	1	8553764		2		1				2	2
275	1	2	1	8799083		2	2	2		2	2	2	1
276	1	2	1	9086985		1					1	1	2
277	1	2	1	8790446		1	2				1		2
278	1	2	1	8509019		1	1			2	2	1	1
279	1	2	1	9870067		1				1	1	1	2
280	1	2	1	8935409		2	2	1		2	2	2	1
281	1	2	1	9138440		2		1		2	2	2	1
282	1	2	1	8677542		2	2	1		2	2	2	1
283	1	2	1	9706617		2	2	1		2	2	2	1
284	1	2	1	9877078		2	2	1		2	2	1	1
285	1	2	1	9869951		2	2	1		2	2	2	1
286	1	2	1	8830147		2	2	2		2	2	2	1
287	1	2	1	8719197		1				1	1	1	2
288	1	2	1	8846664		1	2			2	2	1	1
289	1	2	1	9804537		2		2		2	2	2	1
290	1	2	1	10137587		2	2	2		2	2	2	1
291	1	2	1	8527969		1				1	1	1	2
292	1	2	1	8719401		1	2	1		2	2	2	1
293	1	1	1	7871255		1	1			1	1	1	2
294	1	1	1	7209663		2		1		2	2	2	1
295	1	1	1	7469307		2		1		2	2	2	1
296	1	1	1	7924341		2		1		2	2	2	1
297	1	1	1	8482521		2		1		2	2	2	1
298	1	1	1	6933742		2		1		2	2	2	1
299	1	1	1	6766786		2				2	2	2	1
300	1	1	1	8308513		2	2			2	2	2	1
301	1	1	1	8241120		2				2	2	2	1
302	1	1	1	7637162		2		1		2	2	2	1
303	1	1	1	6888808		2		1		2	2	2	1
304	1	1	1	6435670		2				2	2	2	1
305	1	1	1	8366671		1	2	1		2	2	2	1
306	1	1	1	6471076		2				2	2	1	1
307	1	1	1	7921457		2	2	1		2	2	2	1
308	1	1	1	6507898		2				2	2	2	1
309	1	1	1	8259304		2	2	1		2	2	1	1
310	1	1	1	8062375		2	2			2	2	1	1
311	1	1	1	7569660		2				2	2	2	1
312	1	1	1	8050567		2				2	2	1	1
313	1	1	1	8045849		1				2	2	1	1
314	1	1	1	7610996		2		2		2	2	2	1
315	1	1	1	7250798		2		2		2	2	2	1
316	1	1	1	7188252		2				2	2	2	1
317	1	1	1	7060480		2	2	1		2	2	2	1
318	1	1	1	8435080		2	2			2	2	1	1
319	1	1	1	7447511		2				2	2	2	1
320	1	1	1	7542760		1				1	1	1	2
321	1	1	1	6737155		2		2		2	2	2	1
322	1	1	1	8340906		2	2	1		2	2	2	1
323	1	1	1	8280495			1	1			1	1	2
324	1	1	1	6996850		2		1		2	1	2	1
325	1	1	1	7591422		2	2	2		2	2	2	1
326	1	1	1	8431284		2	2	1		2	2	2	1
327	1	1	1	7553516		2	2	1		2	2	2	1
328	1	1	1	6572900		2				2	2	2	1
329	1	1	1	7748593		2		2		2	2	2	1
330	1	1	1	6574360		2				2	2	1	1
331	1	1	1	8431953		2	2	1		2	2	2	1
332	1	1	1	7754585		1				2	2	1	1
333	1	1	1	7640374		2		1		2	2	2	1
334	1	1	1	8042187		2				2	2	2	1
335	1	1	1	7320874		1		1		2	2	2	1
336	1	1	1	7690385		2		1		2	2	2	1
337	1	1	1	7887339		2				2	2	2	1
338	1	1	1	8468957		2	2	1		2	2	2	1
339	1	1	1	8183009		1	2	1		2	2	1	1
340	1	1	1	8489189		2		1		2	2	2	1
341	1	1	1	8208520		2		1		2	2	2	1
342	1	1	1	7685670		2		1		2	2	2	1
343	1	1	1	6693485		1				2	2	1	1
344	1	1	1	7667962		2		1		2	2	2	1
345	1	1	1	6775859		2				2	2	2	1
346	1	1	1	8335678		1		1		2	2	2	1
347	1	1	1	7699197		2		1		2	2	2	1
348	1	1	1	6773095		2				2	2	2	1
349	1	1	1	8283725		1	2	1		2	2	1	1
350	1	1	1	7645817		2		1		2	2	2	1
351	1	1	1	7638959		2		1		2	2	2	1
352	1	1	1	8188402		2		1		2	2	2	1
353	1	1	1	7106774		2		1		2	2	2	1
354	1	1	1	8320421		1				2	2	1	1
355	1	1	1	7254302		2		1		2	2	2	1
356	1	1	1	7741731		1		1		2	2	2	1
357	1	1	1	8035902		2		1		2	2	2	1
358	1	1	1	7841672		2		1		2	2	2	1
359	1	1	1	8445478		1	1			1	1	1	2
360	1	1	1	8360013		2	2	1		2	2	2	1
361	1	1	1	8278543		2		1		2	2	1	1
362	1	1	1	8278541				1		2	2	2	1
363	1	1	1	8368827		1	2	1		2	2	2	1
364	1	1	1	7695246		2	2			2	2	2	1
365	1	1	1	8366037		2	2	1		2	2	2	1
366	1	1	1	8215213		2		1		2	2	2	1
367	1	1	1	7558196		2	2	1		2	2	2	1
368	1	1	1	7685342		2	2	2		2	2	2	1
369	1	1	1	7270141		2		1		2	2	2	1
370	1	1	1	6481775		2				2	2	2	1
371	1	1	1	7672949		2	2	1		2	2	2	1
372	1	1	1	8170960		1		1		2	2	2	1
373	1	1	1	8200733		2		1		2	2	2	1
374	1	1	1	7252265		2		1		2	2	2	1
375	1	1	1	7991579		2		1		2	2	2	1
376	1	1	1	7846373		2		1		2	2	2	1
377	1	1	1	8362192		2	2				2	2	2
378	1	1	1	7243763		2		1		2	2	2	1
379	1	1	1	6426619		2				2	2	2	1
380	1	1	1	8293652		2	2	1		2	2	1	1
381	1	1	1	7124554		1				1	1	2	2
382	1	1	1	7007645		1				1	1	1	2
383	1	1	1	7856192		2				2	2	2	1
384	1	1	1	7274393		2		2		2	2	2	1
385	1	1	1	7237123		2		2		1	2	1	1
386	1	1	1	8262792		2	2			2	2	2	1
387	1	1	1	6459848		2				2	2	1	1
388	1	1	1	6835286		1				1	1	1	2
389	1	1	1	8123962		2		1		2	2	2	1
390	1	1	1	6586193		1		1		1	1	1	2
391	1	1	1	6722052		2				2	2	2	1
392	1	1	1	7292770		2		1		2	2	2	1
393	1	1	1	8015574		2	2			2	2	2	1
394	1	1	1	7924586		2		1		2	2	2	1
395	1	1	1	7979600		2	2	1		2	2	1	1
396	1	1	1	7378140		2		1		2	2	2	1
397	1	1	1	7887727		1				1	1	1	2
398	1	1	1	7684707		2	2	1		2	2	2	1
399	1	1	1	7917162		1	1	1		1	1	1	2
400	1	1	1	8288727		1	1			1	1	2	2
401	1	1	1	8262903		2		1		2	2	2	1
402	1	1	1	6797258		1				1	1	1	2
403	1	1	1	6645403		2				2	2	2	1
404	1	1	1	7145329		1		1		2	2	2	1
405	1	1	1	7959326		1	2	1		2	2	2	1
406	1	1	1	7666744		2	2	1		2	2	2	1
407	1	1	1	7706836		2		1		2	2	2	1
408	1	1	1	7564052		2	2	1		2	2	2	1
409	1	1	1	6781154		2				2	2	2	1
410	1	1	1	7006945		2		1		2	2	2	1
411	1	1	1	6982719		2		2		2	2	2	1
412	1	1	1	7798726		2		1		2	2	2	1
413	1	1	1	7649936		2		1		2	2	2	1
414	1	1	1	7566695		2	2	1		2	2	2	1
415	1	1	1	7323513		2		1		2	2	2	1
416	1	1	1	7785399		2		1		2	2	2	1
417	1	1	1	6627455		2				2	2	2	1
418	1	1	1	6775333		2				2	2	2	1
419	1	1	1	7931781		2		1		2	2	1	1
420	1	1	1	6686466		2				2	2	1	1
421	1	1	1	8265969			2	1		2	2	2	1
422	1	1	1	7987529		2	2	1		2	2	2	1
423	1	1	1	8141576		2				2	2	2	1
424	1	1	1	8386930		2		1		2	2	2	1
425	1	1	1	7671297		2	2	1		2	2	1	1
426	1	1	1	8242283		2	2	1		2	2	1	1
427	1	1	3	7713081		1				1	1	1	2
428	1	1	3	7230870		2		2		2	2	2	1
429	1	1	3	8341584		1	2			2	2	1	1
430	1	1	3	7906515		2		1		2	2	2	1
431	1	1	3	8482519		2		1		2	2	2	1
432	1	1	3	6443132		2				2	2	1	1
433	1	1	3	8447119			2	1		2	2	2	1
434	1	1	3	8372099		2		1		2	2	2	1
435	1	1	3	7154594		1				1	2	1	1
436	1	1	3	6926113		2		1		2	2	2	1
437	1	1	3	6933738		2				2	2	2	1
438	1	1	3	6825229		2				2	2	2	1
439	1	1	3	6713447		2				2	2	1	1
440	1	1	3	6753230		2		1		2	2	2	1
441	1	1	3	8229832		2	2			2	2	2	1
442	1	1	3	8301665		2	2	2		2	2	2	1
443	1	1	3	7724111		1				1	1	1	2
444	1	1	3	8313669		2	2	1		2	2		1
445	1	1	3	7563055		2				2	2	2	1
446	1	1	3	8154989		1		1		2	2	1	1
447	1	1	3	7139707		2		1		2	2	2	1
448	1	1	3	8308499		2	2	1		2	2	2	1
449	1	1	3	8362195		1	2	1		2	2	1	1
450	1	1	3	8241112		2				2	2	2	1
451	1	1	3	7637160		2		1		2	2	2	1
452	1	1	3	7081927				1					2
453	1	1	3	6929432		2		2		2	2	2	1
454	1	1	3	6478432		2		1		2	2	2	1
455	1	1	3	7031514		2		1		2	2	2	1
456	1	1	3	7131431		2		1		2	2	2	1
457	1	1	3	6558853		2				2	2	2	1
458	1	1	3	8377379		2		1		2	2	2	1
459	1	1	3	8171045		2		1		2	2	2	1
460	1	1	3	6926248		2		1		2	2	2	1
461	1	1	3	7824211		2		1		2	2	2	1
462	1	1	3	7862570		2		2		2	2	2	1
463	1	1	3	7104585		2	2			2	2	2	1
464	1	1	3	6471072		2				2	2	1	1
465	1	1	3	6776568		2				2	2	2	1
466	1	1	3	8231460		2	2			2	2	2	1
467	1	1	3	8360284		2	2	1		2	2		1
468	1	1	3	8373959		1	1			2	1	1	1
469	1	1	3	8129878		2				2	2	1	1
470	1	1	3	7913715		2		1		2	2	2	1
471	1	1	3	7856337		2		1		2	2	2	1
472	1	1	3	7255812		2		2		2	2	2	1
473	1	1	3	8204625		2	2	1		2	2	2	1
474	1	1	3	7742363		2		1		2	2	2	1
475	1	1	3	7697691		2		1		2	2	2	1
476	1	1	3	6902042		2		1		2	2	2	1
477	1	1	3	7440691		2		1		2	2	2	1
478	1	1	3	7710042		2		1		2	2	2	1
479	1	1	3	7771299		2		1		2	2	2	1
480	1	1	3	7952491		1	2	1		2	2	2	1
481	1	1	3	7989824		1				1	1		2
482	1	1	3	7171483		1	2			1	1		2
483	1	1	3	7198291		2		1		2	2	2	1
484	1	1	3	7610994		2		2		2	2	2	1
485	1	1	3	6517902		2				2	2	2	1
486	1	1	3	7238555		2		2		2	2	2	1
487	1	1	3	7514785		2	2	1		2	2	2	1
488	1	1	3	6509881		2		2		2	2	2	1
489	1	1	3	7473683		2		2		2	2	2	1
490	1	1	3	7420172		2	2	1		2	2	2	1
491	1	1	3	7188241		2		1		2	2	2	1
492	1	1	3	6776313		2				2	2	2	1
493	1	1	3	6831626		2				2	2	2	1
494	1	1	3	7143734		2		1		2	2	2	1
495	1	1	3	7949580		2	2	1		2	2	2	1
496	1	1	3	7421691		2	2	2		2	2	2	1
497	1	1	3	7442043		2		1		2	2	2	1
498	1	1	3	7188253		2		2		2	2	2	1
499	1	1	3	7323497		1		1		2	2	2	1
500	1	1	3	7548323		2	2			2	2	2	1
501	1	1	3	7548282		2	2	1		2	2	2	1
502	1	1	3	7563116		2		1		2	2	2	1
503	1	1	3	6416197		2				2	2	2	1
504	1	1	3	6486049		2				2	2	2	1
505	1	1	3	6767227		2				2	2	2	1
506	1	1	3	6732699		2				2	2	2	1
507	1	1	3	6787224		2				2	2	2	1
508	1	1	3	7719536		2	2	1		2	2	2	1
509	1	1	3	6685184		1				1	1	1	2
510	1	1	3	6985111		2		2		2	2	2	1
511	1	1	3	6940981		1				1	1	1	2
512	1	1	3	8489118		2	2	1		2	2	2	1
513	1	1	3	8278934		1	2	1		2	2	1	1
514	1	1	3	7604090		2		2		2	2	2	1
515	1	1	3	7570008		2	2	2		2	2		1
516	1	1	3	8416781		2				2	2	2	1
517	1	1	3	8373510		2	2	1		2	2	2	1
518	1	1	3	6572897		2				2	2	2	1
519	1	1	3	7567346		1	2			1	1	2	2
520	1	1	3	7597896		2		2		2	2	2	1
521	1	1	3	7727881		2		1		2	2	2	1
522	1	1	3	7755507		2		2		2	2	2	1
523	1	1	3	6572657		2				2	2	1	1
524	1	1	3	8427488		1	2			2	2	1	1
525	1	1	3	7209631		2		2		2	2	2	1
526	1	1	3	6603198		2				2	2	2	1
527	1	1	3	8226846		2	2			2	2	2	1
528	1	1	3	8165519		2		1		2	2	2	1
529	1	1	3	7159144		2		1		2	2	2	1
530	1	1	3	7932881		2		1		2	2	2	1
531	1	1	3	7968909		2	2	1		2	2	2	1
532	1	1	3	7712192		2	2	1		2	2	2	1
533	1	1	3	7538295		2	2	1		2	2	2	1
534	1	1	3	8041761		2		1		2	2	2	1
535	1	1	3	7320870		1		1		2	2	2	1
536	1	1	3	7864869		1				1	1	1	2
537	1	1	3	6880570		2		1		2	2	2	1
538	1	1	3	8125607		2		1		2	2	2	1
539	1	1	3	7071113		2	2	1		2	2	2	1
540	1	1	3	6539902		2				2	2	2	1
541	1	1	3	7393031		2		1		2	2	2	1
542	1	1	3	6902541		2		1		2	2	2	1
543	1	1	3	6885166		2				2	2	2	1
544	1	1	3	6933038		1				1	1	1	2
545	1	1	3	7724075		2	2			2	2	2	1
546	1	1	3	7042504		2	2	1		2	2	2	1
547	1	1	3	8472929		1				2	2	1	1
548	1	1	3	8423645		2	2	1		2	2	2	1
549	1	1	3	6723724		1				2	2	1	1
550	1	1	3	6808569		1				2	2	1	1
551	1	1	3	7883667		2		1		2	2	2	1
552	1	1	3	7952020		2	2	1		2	2	2	1
553	1	1	3	8104216		2		1		2	2	1	1
554	1	1	3	7666485		2		1		2	2	2	1
555	1	1	3	8286586		2	2	1		2	2	2	1
556	1	1	3	7270055		2		1		2	2	2	1
557	1	1	3	8426615		2	2	1		2	2	2	1
558	1	1	3	7972932		2		1		2	2	2	1
559	1	1	3	8365642		2	2	1		2	2	2	1
560	1	1	3	6894891		2		2		2	2	2	1
561	1	1	3	7752498		1		1		2	2	2	1
562	1	1	3	7712246		2	2	1		2	2	2	1
563	1	1	3	6487547		2		2		2	2	2	1
564	1	1	3	6402593		2				2	2	2	1
565	1	1	3	6775857		2				2	2	2	1
566	1	1	3	7381594		2		1		2	2	2	1
567	1	1	3	7793440		2		1		2	2	2	1
568	1	1	3	6733060		2				2	2	2	1
569	1	1	3	8387542		2	2	1			2	2	2
570	1	1	3	7143962		1				1	1	1	2
571	1	1	3	6791407		2				2	2	2	1
572	1	1	3	8125110		1		2		2	2	1	1
573	1	1	3	8504268		1				2	2	1	1
574	1	1	3	7827159		2		1			2		2
575	1	1	3	6588157		2				2	2	2	1
576	1	1	3	7189663		2		2		2	2	2	1
577	1	1	3	8269540		1	2	1		2	2	1	1
578	1	1	3	7847150		2		1		2	2	2	1
579	1	1	3	7988884		1				1	1	1	2
580	1	1	3	7638960		2		1		2	2	2	1
581	1	1	3	6390555		2				2	2	1	1
582	1	1	3	8169510		2	2	1		2	2	2	1
583	1	1	3	8205422		2		1		2	2	2	1
584	1	1	3	8259774		1	2	1		2	2	2	1
585	1	1	3	7666479		2		1		2	2	2	1
586	1	1	3	8204188		2		1		2	2	1	1
587	1	1	3	8161510		2		1		2	2	2	1
588	1	1	3	7742387		1		1		2	2	2	1
589	1	1	3	7772829		2		1		2	2	2	1
590	1	1	3	6978972		2		1		2	2	2	1
591	1	1	3	7003688		2				2	2	2	1
592	1	1	3	6386736		2		2		2	2	2	1
593	1	1	3	7912986		2		1		2	2	2	1
594	1	1	3	7316991		2		1		2	2	2	1
595	1	1	3	8298706		1	2			2	2	1	1
596	1	1	3	6573768		1				1	1	1	2
597	1	1	3	7740932		1		1		2	2	2	1
598	1	1	3	8067375		2	2	1		2	2		1
599	1	1	3	8014404		2		1		2	2	2	1
600	1	1	3	7782785		1		1		2	2	2	1
601	1	1	3	8335799		2	2	1		2	2	2	1
602	1	1	3	7841670		2	2	1		2	2	2	1
603	1	1	3	7789305		2		1		2	2	2	1
604	1	1	3	7668165		2	2	1		2	2	2	1
605	1	1	3	6463934		2				2	2	2	1
606	1	1	3	7890582		2		1		2	2	2	1
607	1	1	3	8308116		2		1		2	2	2	1
608	1	1	3	8262642		2	2	1		2	2	1	1
609	1	1	3	8345059		2	2	1		2	2	2	1
610	1	1	3	8488487		2		1		2	2	2	1
611	1	1	3	6863649		2				2	2	1	1
612	1	1	3	7940397		2		1		2	2	2	1
613	1	1	3	7864957		2		1		2	2	2	1
614	1	1	3	7893801		2		1		2	2	2	1
615	1	1	3	7888542		2		1		2	2	2	1
616	1	1	3	8200963		1		1		2	2	1	1
617	1	1	3	8170688		1		1		2	2	2	1
618	1	1	3	6417399		2				2	2	1	1
619	1	1	3	8328030		2		1		2	2	2	1
620	1	1	3	8365945			2	1		2	2	2	1
621	1	1	3	8394101			2	1		2	2	2	1
622	1	1	3	8232100		2	2			2	2	2	1
623	1	1	3	8215211		2	2	1		2	2	2	1
624	1	1	3	7688741		2		1		2	2	2	1
625	1	1	3	7552514		2	2	1		2	2	2	1
626	1	1	3	7251238		2		1		2	2	2	1
627	1	1	3	6493087		2		1		2	2	2	1
628	1	1	3	7865509		2		1		2	2	2	1
629	1	1	3	8259190		1	2			1	1		2
630	1	1	3	6481784		2		1		2	2	1	1
631	1	1	3	8200381		2	2	1		2	2	2	1
632	1	1	3	7252263		2				2	2	2	1
633	1	1	3	6477869		1				1	1	1	2
634	1	1	3	7461519		1						1	2
635	1	1	3	8360951		1	2			2	2	1	1
636	1	1	3	7948189		2	2	1		2	2	2	1
637	1	1	3	8067129		2	2	2		2	2	2	1
638	1	1	3	8007219		2		1		2	2	2	1
639	1	1	3	6623086		2				2	2	2	1
640	1	1	3	7552313		2		1		2	2	2	1
641	1	1	3	7225471		2		1		2	2	2	1
642	1	1	3	7829211		2		1		2	2	2	1
643	1	1	3	8481829		2	2	1		2	2	2	1
644	1	1	3	7135367		2	2	1		2	2	2	1
645	1	1	3	7958054		2	2	1		2	2	2	1
646	1	1	3	7895612		1				2	2	1	1
647	1	1	3	8308519		2		1		2	2	2	1
648	1	1	3	7214765		1				1	1	1	2
649	1	1	3	6470034		2				2	2	2	1
650	1	1	3	7749370		2		1		2	2	2	1
651	1	1	3	7676135		2	2	1		2	2	2	1
652	1	1	3	7603520		2		1		2	2	2	1
653	1	1	3	7323867		1		1		2	2	2	1
654	1	1	3	6397283		1		2		2	2	2	1
655	1	1	3	8304337		1	2	1		2	2	2	1
656	1	1	3	7686950		1				2	2	1	1
657	1	1	3	6775419		2				2	2	2	1
658	1	1	3	7957083		2	2	1		2	2	2	1
659	1	1	3	8293648		2	2	1		2	2	1	1
660	1	1	3	7870134		2		1		2	2	2	1
661	1	1	3	8258699		2	2			2	2	2	1
662	1	1	3	8295944		2	2	1		2	2	2	1
663	1	1	3	8395032		2		1		2	2	2	1
664	1	1	3	7326034		1		1		2	2	2	1
665	1	1	3	8346232		1	2			1	1	2	2
666	1	1	3	7980178		1				1	1	1	2
667	1	1	3	8107619		2		1		2	2	2	1
668	1	1	3	8148897		2		1		2	2	1	1
669	1	1	3	7601413		1				1	1	1	2
670	1	1	3	7737648		2		1		2	2	2	1
671	1	1	3	6883939		2		1		2	2	2	1
672	1	1	3	7951859		2	2	1		2	2	2	1
673	1	1	3	7888618		1	1			1	1	1	2
674	1	1	3	7731027		2		1		2	2	2	1
675	1	1	3	7142059				1					2
676	1	1	3	6357748		2		2		2	2	2	1
677	1	1	3	6851642		2				2	2	2	1
678	1	1	3	8262815		2	2	1		2	2	2	1
679	1	1	3	8123960		2		1		2	2	2	1
680	1	1	3	8201973		2		1		2	2	2	1
681	1	1	3	7999597		2		1		2	2	2	1
682	1	1	3	7691117		2		2		2	2	2	1
683	1	1	3	6699720		1				2	2	2	1
684	1	1	3	6658954		1				1	1	1	2
685	1	1	3	6801425		2				2	2	2	1
686	1	1	3	6401143		2				2	2	2	1
687	1	1	3	7099264		2	2	1		2	2	2	1
688	1	1	3	8336616		2	2	1		2	2	2	1
689	1	1	3	8495425		2				2	2	2	1
690	1	1	3	8242796		1		1		2	2	1	1
691	1	1	3	7730995		2		1		2	2	2	1
692	1	1	3	7159007		2		1		2	2	2	1
693	1	1	3	8011242		2		1		2	2	1	1
694	1	1	3	7978438		2		1		2	2	2	1
695	1	1	3	7912787		2		1		2	2	2	1
696	1	1	3	8003442		2	2	1		2	2	2	1
697	1	1	3	8041860		2	2	1		2	2	2	1
698	1	1	3	7124736		2		2		2	2	2	1
699	1	1	3	7887325		2		1		2	2	2	1
700	1	1	3	7845457		2		1		2	2	2	1
701	1	1	3	7327384		1		1		2	2	2	1
702	1	1	3	7145327		1		1		2	2	2	1
703	1	1	3	7968170		1				2	2	1	1
704	1	1	3	7805255		1				1	1	1	2
705	1	1	3	8504314		1				2	2	1	1
706	1	1	3	7688747		2		2		2	2	2	1
707	1	1	3	7649923		2		1		2	2	2	1
708	1	1	3	7311327		2		1		2	2	1	1
709	1	1	3	7284663		2		1		2	2	2	1
710	1	1	3	6982714		2		2		2	2	2	1
711	1	1	3	7006941		1		2		1	1	1	2
712	1	1	3	6371953		2				2	2	2	1
713	1	1	3	7673784		2	2			2	2	2	1
714	1	1	3	7389714		2				2	2	2	1
715	1	1	3	7248432		2		1		2	2	2	1
716	1	1	3	6933153		2				2	2	2	1
717	1	1	3	7498745		2	2	1		2	2	2	1
718	1	1	3	7587864		2	2	1		2	2	2	1
719	1	1	3	8412861		2		1		2	2	1	1
720	1	1	3	8425463		2	2	1		2	2	2	1
721	1	1	3	7493104		2	2	1		2	2	2	1
722	1	1	3	8146469		2		1		2	2	2	1
723	1	1	3	7767995		2		1		2	2	2	1
724	1	1	3	7436517		2		2		2	2	2	1
725	1	1	3	7611709		2		1		2	2	2	1
726	1	1	3	7424182		2	2	1		2	2	2	1
727	1	1	3	7831296		2		1		2	2	2	1
728	1	1	3	6431137		2		1		2	2	2	1
729	1	1	3	8386756		1	1			1	1	1	2
730	1	1	3	7134210		1				2	1	1	1
731	1	1	3	6597169		2				2	2	2	1
732	1	1	3	6449589		2				2	2	1	1
733	1	1	3	6627451		2				2	2	2	1
734	1	1	3	6680552		2	2			2	2	2	1
735	1	1	3	6804701		2				2	2	2	1
736	1	1	3	7685317		2		1		2	2	2	1
737	1	1	3	8186535		2		2		2	2	2	1
738	1	1	3	6759288		2				2	2	2	1
739	1	1	3	7143888		2		1		2	2	2	1
740	1	1	3	8196972		2		2		2	2	2	1
741	1	1	3	6686464		2				2	2	1	1
742	1	1	3	7505848		2	2	1		2	2	2	1
743	1	1	3	6371936		2				2	2	2	1
744	1	1	3	8102153		2		1		2	2	1	1
745	1	2	3	10169505		2	2	1		2	2	2	1
746	1	2	3	10137323		2	2	1		2	2	2	1
747	1	2	3	8584631		2	2	1		2	2	2	1
748	1	2	3	9998525		2	2	2		2	1	2	1
749	1	2	3	8509776		2		2		2	2	2	1
750	1	2	3	8839628		2	2	2		2	2	2	1
751	1	2	3	9426973		2	2	2		2	2	2	1
752	1	2	3	9642610		1				1	1	1	2
753	1	2	3	8986243		2	2			2	2	2	1
754	1	2	3	9265648		2		1		2	2	2	1
755	1	2	3	8794959		1	2			2	2	1	1
756	1	2	3	9237465		2		1		2	2	2	1
757	1	2	3	8992129		2	2			2	2	2	1
758	1	2	3	9948880		2	2	1		2	2	1	1
759	1	2	3	9792119		2	2			2	2	1	1
760	1	2	3	8928359		2	2	1		2	2	1	1
761	1	2	3	8837296		1	2	1		2	2	2	1
762	1	2	3	9172754		2	2	1		2	2	2	1
763	1	2	3	8776678		1				1	1	1	2
764	1	2	3	9792168		2	2	1		2	2	2	1
765	1	2	3	9102255		2		1		2	2	2	1
766	1	2	3	9273786		2	2			2	2	2	1
767	1	2	3	9191344		2	2	1		2	2	2	1
768	1	2	3	9248108		2		1		2	2	2	1
769	1	2	3	9365702		2	2	1		2	2	2	1
770	1	2	3	9140801		2		1		2	2	2	1
771	1	2	3	10108323		1	1			1	1	1	2
772	1	2	3	8951923		1	1			1	1		2
773	1	2	3	9891392		2	2	1		2	2	2	1
774	1	2	3	9231485		2	2			2	2	2	1
775	1	2	3	8722205		2	2	1		2	2	1	1
776	1	2	3	9699739		2	2	1		2	2	2	1
777	1	2	3	9734873		2	2	1		2	2	2	1
778	1	2	3	9701912		2	2			2	2	2	1
779	1	2	3	10133350		2	2	1		2	2	2	1
780	1	2	3	10305151		2	2	1		2	2	2	1
781	1	2	3	10398241		2	2	1		2	2	2	1
782	1	2	3	9057704		2				2	1	1	1
783	1	2	3	8745149		2	2	1		2	2	1	1
784	1	2	3	8667372			1						2
785	1	2	3	9057624		2		1		2	2	2	1
786	1	2	3	10202166		2	2	2		2	2	2	1
787	1	2	3	10123730		2		2		2	2	2	1
788	1	2	3	8965726		2	2	1		2	2	2	1
789	1	2	3	8971191		2	2	1		2	2	2	1
790	1	2	3	8649517		1	2	1		2	2	2	1
791	1	2	3	9705793		2				2	2	1	1
792	1	2	3	8674628		2	2	1		2	2	2	1
793	1	2	3	8832573		2	2	1		2	2	1	1
794	1	2	3	9751726		2		2		2	2	2	1
795	1	2	3	9823255		2	2			2	2	1	1
796	1	2	3	8517250		2		1		2	2	2	1
797	1	2	3	9687430		1	1			1	1	1	2
798	1	2	3	9515212		2	2			2	2	2	1
799	1	2	3	8936344		1	2			2	2	1	1
800	1	2	3	10237479		2		2		2	2	2	1
801	1	2	3	8783422		2	2	2		2	2	1	1
802	1	2	3	8799677		2	2	1		2	2	1	1
803	1	2	3	9713597		2	2	1		2	2	2	1
804	1	2	3	9454988		2	2	1		2	2	2	1
805	1	2	3	9397788		2	2	1		2	2	2	1
806	1	2	3	8869971		1				1	1	1	2
807	1	2	3	10190529		2	2	2		2	2	2	1
808	1	2	3	10123710		2		2		2	2	2	1
809	1	2	3	8513228		2				2	1	1	1
810	1	2	3	8955959		2	2	1		2	2		1
811	1	2	3	9690783		2	2			2	2	2	1
812	1	2	3	9470776		2	2	1		2	2	2	1
813	1	2	3	8621771		2	2	1		2	2	1	1
814	1	2	3	8616192		2		1		2	2	2	1
815	1	2	3	8589471		2		1		2	2	2	1
816	1	2	3	9856156		1	1			1	1	1	2
817	1	2	3	8696335		1	2			2	2	1	1
818	1	2	3	8982966		2	2	1		2	2	2	1
819	1	2	3	8560071		1		1		2	2	2	1
820	1	2	3	9971693		2	2	2		2	1	2	1
821	1	2	3	10187602		1	2			2	1	1	1
822	1	2	3	8830254		1	1			1	1	1	2
823	1	2	3	8610321		2				2	2	1	1
824	1	2	3	10170639		2	2	1		2	2	2	1
825	1	2	3	9812214		2				1	1	2	2
826	1	2	3	9804528		2	2	1		2	2	2	1
827	1	2	3	9402766		2	2	1		2	2	2	1
828	1	2	3	9439419		2		1		2	2	2	1
829	1	2	3	8621071		2	2	1		2	2	2	1
830	1	2	3	8892202		2	2	1		2	2	2	1
831	1	2	3	10284012		2		1		2	2	2	1
832	1	2	3	10388310		2	2	2		2	2	2	1
833	1	2	3	8538828		2	2	1		2	2	2	1
834	1	2	3	8524816		1	2	1		2	2	1	1
835	1	2	3	10105714		2	2	1		2	2	2	1
836	1	2	3	9776361		2	2	1		2	2	2	1
837	1	2	3	9929930		2		1		2	2	2	1
838	1	2	3	8925486		2	2	1		2	2	2	1
839	1	2	3	8539158		2	2	1		2	2	2	1
840	1	2	3	8491065		2	2	1		2	2	2	1
841	1	2	3	10008323		2	2	2		2	2	2	1
842	1	2	3	8937698		2	2	1		2	2	2	1
843	1	2	3	9537319		2	2	1		2	2	2	1
844	1	2	3	8685726		1	2			2	2	1	1
845	1	2	3	9612216		2		1		2	2	2	1
846	1	2	3	10321903		2	2	2		2	2	2	1
847	1	2	3	9351058		2	2	1		2	2	2	1
848	1	2	3	9375983		1				1	1	1	2
849	1	2	3	9598667		2	2	1		2	2	2	1
850	1	2	3	9520505		2	2			2	2	2	1
851	1	2	3	8530200		2	2	1		2	2	1	1
852	1	2	3	10182895		2		1		2	2	2	1
853	1	2	3	8834925		2	2	1		2	2	2	1
854	1	2	3	9325930		2		1		2	2	2	1
855	1	2	3	9800130		2	2			2	2	1	1
856	1	2	3	8535171		2	2	1		2	1	2	1
857	1	2	3	9856036		2	2	2		2	2	2	1
858	1	2	3	9891631		2	2	2		2	2	2	1
859	1	2	3	10167721		2				2	2	2	1
860	1	2	3	10072405		2	2	1		2	2	2	1
861	1	2	3	8579733		2	2	1		2	2	2	1
862	1	2	3	8645440		2	2	1		2	2	2	1
863	1	2	3	8621718		2	2	1		2	2	2	1
864	1	2	3	8509532		2		1		2	2	2	1
865	1	2	3	8283556		2		1		2	2	2	1
866	1	2	3	10205785		2	2	2		2	2	2	1
867	1	2	3	9620430		1				1	1	1	2
868	1	2	3	8533913		2	2	1		2	2	2	1
869	1	2	3	8781328		2	2	1		2	2	2	1
870	1	2	3	9717789		2	2	1		2	2	2	1
871	1	2	3	8703131		2	2	1		2	2	2	1
872	1	2	3	8779383		2		1		2	2	1	1
873	1	2	3	9482983		2	2	1		2	2	2	1
874	1	2	3	8806030		2	2	1		2	2	2	1
875	1	2	3	8493473		2	2	1		2	2	2	1
876	1	2	3	9449405		1				1	1	2	2
877	1	2	3	9479171		2	2	1		2	2	2	1
878	1	2	3	8727228		2	2	1		2	2	2	1
879	1	2	3	9648042		2	2			2	2	2	1
880	1	2	3	9623797		2	2			2	2	2	1
881	1	2	3	10081147		2	2	2		2	2	2	1
882	1	2	3	10237316		2		2		2	2	2	1
883	1	2	3	9714120		2	2	2		2	2	2	1
884	1	2	3	9692012		2	2	2		2	2	2	1
885	1	2	3	8875280		2	2	1		2	2	2	1
886	1	2	3	8892198		2	2	1		2	2	2	1
887	1	2	3	8992126		2	2	1		2	2	2	1
888	1	2	3	8924720		2	2	1		2	2	2	1
889	1	2	3	8924367		2	2	1		2	2	2	1
890	1	2	3	9714514		1	2			2		1	1
891	1	2	3	8820907		1				1	1	1	2
892	1	2	3	8990734		1	2			2	2	1	1
893	1	2	3	8965734		2	2	1		2	2	2	1
894	1	2	3	8943534		2	2	1		2	2	2	1
895	1	2	3	9508776		2	1			2	2	1	1
896	1	2	3	9486619		2		1		2	2	2	1
897	1	2	3	9473075		2	2	2		2	2	2	1
898	1	2	3	9781528		1				2	1	1	1
899	1	2	3	8585375		2		1		2	2	2	1
900	1	2	3	8675814		1	2	1		2	2	2	1
901	1	2	3	8650191		1	1			1	1	1	2
902	1	2	3	9049364		2	2	1		2	2	2	1
903	1	2	3	9020791		2	2	1		2	2	2	1
904	1	2	3	9037966		2				2	2	2	1
905	1	2	3	9785910		2		1		2	2	2	1
906	1	2	3	8567162		2		1		2	2	2	1
907	1	2	3	8593745		2		1		2	2	2	1
908	1	2	3	8900600		2		2		2	2	2	1
909	1	2	3	8806533		2	2	1		2	2	2	1
910	1	2	3	9469938		2	2			2	2	2	1
911	1	2	3	9075164		2	2	1		2	2	2	1
912	1	2	3	9278471		2	2	1		2	2	2	1
913	1	2	3	9246976		2	2	1		2	2	2	1
914	1	2	3	10316489		2	2	1		2	2	2	1
915	1	2	3	8903958		1				1	1	1	2
916	1	2	3	9752047		2		1		2	2	2	1
917	1	2	3	9813236		2	2			2	2	2	1
918	1	2	3	10018436		2	2			2	2	2	1
919	1	2	3	10196417		2	2	1		2	2	2	1
920	1	2	3	10028701		2		2		2	2	2	1
921	1	2	3	9433244		2	2	1		2	2	2	1
922	1	2	3	9589079		2	2	2		2	2	2	1
923	1	2	3	9650765		2	2			2	2	1	1
924	1	2	3	9315866		2	2	1		2	2	2	1
925	1	2	3	8924152		1	2			2	1	1	1
926	1	2	3	8534233			2	1			2	2	2
927	1	2	3	10206604		2	2	1		2	2	2	1
928	1	2	3	8474315		2		1		2	2	2	1
929	1	2	3	9809855		1				1	1	2	2
930	1	2	3	8559129		2	2	1		2	2	2	1
931	1	2	3	10317948		1				1	1	1	2
932	1	2	3	8652537		2	2	1		2	2	2	1
933	1	2	3	8848654		2	2	1		2	2	2	1
934	1	2	3	8638295		2	2	1		2	2	2	1
935	1	2	3	8582884		2	2	2		2	2	2	1
936	1	2	3	8726333		2	2	1		2	2	2	1
937	1	2	3	8817618		2	2	2		2	2	2	1
938	1	2	3	9899310		1	1			2	2	2	1
939	1	2	3	9015137		2	2	1		2	2	2	1
940	1	2	3	8940208		2	2	1		2	2	2	1
941	1	2	3	10190716		2	2	1		2	2	2	1
942	1	2	3	10125607		2		1		2	2	2	1
943	1	2	3	10220152		2	2	2		2	2	2	1
944	1	2	3	10171906		2		1		2	2	2	1
945	1	2	3	9153955		2		1		2	2	2	1
946	1	2	3	9239461		2	2	1		2	2	2	1
947	1	2	3	8530639		1				2	1	1	1
948	1	2	3	8620976		1	2	1		2	2	1	1
949	1	2	3	10228179		2	2	1		2	2	2	1
950	1	2	3	9792087		1	1			1	1	1	2
951	1	2	3	9625328		1				1	1	1	2
952	1	2	3	9736896		2	2	1		2	2	2	1
953	1	2	3	8799841		2	2	1		2	2	1	1
954	1	2	3	9626045		1				2	1	2	1
955	1	2	3	8922295		2	2	1		2	2	2	1
956	1	2	3	9724148		2	2	2		2	2	2	1
957	1	2	3	9385101		2	2	1		2	2	2	1
958	1	2	3	9035725		2	2			2	2	2	1
959	1	2	3	9025420		2	2	1		2	2	2	1
960	1	2	3	9713589		2	2			2	2	2	1
961	1	2	3	9812839		2	2			2	2	1	1
962	1	2	3	9877076		2	2			2	2	1	1
963	1	2	3	8688536		2	2	1		2	2	2	1
964	1	2	3	8692580		2	2	1		2	2	1	1
965	1	2	3	10226669		1	1			1	1	1	2
966	1	2	3	10235345		1	1			1		2	2
967	1	2	3	9736791		1				1	1	1	2
968	1	2	3	8726016		2	2	1		2	2	2	1
969	1	2	3	10087258		2	2	1		2	2	2	1
970	1	2	3	9964930		2	2	1		2	2	2	1
971	1	2	3	9515483		2	2	2		2	2	2	1
972	1	2	3	9423064		2	2	1		2	2	2	1
973	1	2	3	9173418		1	1			1	1	1	2
974	1	2	3	9804535		2	2	1		2	2	2	1
975	1	2	3	8872958		1	1			1	1	1	2
976	1	2	3	9559374		2		1		2	2	2	1
977	1	2	3	9594156		2		1		2	2	2	1
978	1	2	3	10259970		2	2	2		2	2	2	1
979	1	2	3	9961101		2		1		2	1	2	1
980	1	2	3	9746465		2		2		2	2	2	1
981	1	2	3	9563485		1	1			1	1	2	2
982	1	2	3	10108474		2	2	2		2	2	2	1
983	3	1	1	7283192	2	1	2		1	1	1	2	2	1
984	3	1	1	6910884	1	1	1		1	1	1	1	2	2
985	3	1	1	7195100	2	1	2		1	1	1	2	2	1
986	3	1	1	6889985	1	1	1		1	1	1	1	2	1
987	3	1	1	7260263	1	1	1		1	1	1	1	2	2
988	3	1	1	6745570	1	1	1		1	1	1	2	2	2
989	3	1	1	6973672	1	1	1		1	1	1	1	2	2
990	3	1	1	6691972	2	1	2		1	1	1	1	2	1
991	3	1	1	7312212	1	1	1		1	1	1	1	2	2
992	3	1	1	6825373	1	1	1		1	1	1	1	2	2
993	3	1	1	6425733	1	1	1		1	1	1	1	2	2
994	3	1	1	6759282	2	1	2		1	1	1	2	2	1
995	3	1	1	6482229	2	1	1		1	1	1	1	2	1
996	3	1	1	6528534	2	1	2		2	1	1	1	1	1
997	3	1	1	6381832	1	1	1		1	1	1	1	2	2
998	3	1	1	6357684	1	1	1		1	1	1	1	2	2
999	3	1	1	6564175	1	1	1		1	1	1	1	2	2
1000	3	1	1	6426529	1	1	1		1	1	1	1	2	2
1001	3	1	1	6885720	1	1	1		1	1	1	1	2	2
1002	3	1	1	7189764	2	1	2		1	1	1	1	2	1
1003	3	1	1	6952685	1	1	1		1	1	1	2	2	2
1004	3	1	1	6486512	1	1	1		1	1	1	2	2	2
1005	3	1	1	6478890	1	1	1		1	1	1	2	2	2
1006	3	1	1	6667358	2	1	2		1	1	1	2	2	1
1007	3	1	1	6465448	1	1	1		1	1	1	1	2	2
1008	3	1	1	6969789	2	1	2		1	1	1	1	2	1
1009	3	1	1	6692613	2	1	2		1	1	1	1	2	1
1010	3	1	1	7148704	2	1	2		1	1	1	1	2	1
1011	3	1	1	6596135	1	1	1		1	1	1	1	2	2
1012	3	1	1	6596137	1	1	1				1		2	2
1013	3	1	1	6762944	2	1	2		1	1	1	1	2	1
1014	3	1	1	6762945	2	1	2		1	1	1	1	2	1
1015	3	1	1	6693483	2	1	2		1	1	1	2	2	1
1016	3	1	1	6568173	2	1	2		1	1	1	2	2	1
1017	3	1	1	6965643	1	1	1		1	1	1	1	2	2
1018	3	1	1	7215940	1	1	1		1	1	1	1	2	2
1019	3	1	1	6969810	2	1	2		1	1	1	1	2	1
1020	3	1	1	6841014	2	1	2		1	1	1	1	2	1
1021	3	1	1	6672217	1	1	1		1	1	1	1	2	2
1022	3	1	1	6444603	1	1	1		1	1	1	1	2	2
1023	3	1	1	6692459	2	1	2		1	1	1	2	2	1
1024	3	1	1	6759937	1	1	1		1	1	1	1	2	2
1025	3	1	1	7056543	1	1	1		1	1	1	2	2	2
1026	3	1	1	6776614	1	1	1		1	1	1	1	2	2
1027	3	1	1	6866318	2	1	2		1	1	1	2	2	1
1028	3	1	1	6907551	2	1	2		1	1	1	1	2	1
1029	3	1	1	6956595	2	1	2	1	2	1	2	2	1	1
1030	3	1	1	6894872	2	1	2		1	1	1	1	2	1
1031	3	1	1	6897639	1	1	1		1	1	1	1	2	2
1032	3	1	1	7282792	1	1	1		1	1	1	1	2	2
1033	3	1	1	6796154	2	1	2		1	1	1	2	2	1
1034	3	1	1	6655463	1	1	1		1	1	1	1	2	2
1035	3	1	1	6381806	2	1	2		1	1	1	2	2	1
1036	3	1	1	7282301	2	1	2	2	2	1	1	2	1	1
1037	3	1	1	6802681	2	1	1		1	1	1	1	2	2
1038	3	1	1	7151537	2	1	2		1	1	1	1	2	1
1039	3	1	1	6568843	1	1	1		1	1	1	1	2	2
1040	3	1	1	6529747	1	1	1		1	1	1	2	2	2
1041	3	1	1	6398198	1	1	1		1	1	1	1	2	2
1042	3	1	1	8403947	2	1	2		1	1	1	1	2	1
1043	3	1	1	7838396	1	1	1		1	1	1	1	2	2
1044	3	1	1	8490097	2	1	2		1	1	1	2	2	1
1045	3	1	1	8469101	2	1	2		1	1	1	1	2	1
1046	3	1	1	7617491	2	1	2		1	1	1	2	2	1
1047	3	1	1	7416569	1	1	1		2	1	1	1	1	2
1048	3	1	1	8336428	1	1	2		1	1	1	2	2
1049	3	1	1	7738139	1	1	1		1	1	1	1	2	2
1050	3	1	1	8469159	1	1	1		1	1	1	2	2	2
1051	3	1	1	7913719	2	1	2		1	1	1	2	2	1
1052	3	1	1	7466119	2	1	1		1	1	1	1	2	1
1053	3	1	1	8358814	2	1	2		1	1	1	2	2	1
1054	3	1	1	5995200	2	1	2		1	1	1	2	2	1
1055	3	1	1	8452624	2	1	2		1	1	1	2	2	1
1056	3	1	1	8020827	1	1	1		1	1	1	2	2	2
1057	3	1	1	8071009	1	1	1		1	1	1	2	2	2
1058	3	1	1	8309346	1	1	1		1	1	1	1	2	2
1059	3	1	1	8253787	1	1	1		1	1	1	2	2	2
1060	3	1	1	7564007	1	1	1		1	1	1	1	2	2
1061	3	1	1	7702441	2	1	1		1	1	1	2	2	1
1062	3	1	1	8452674	2	1	2		1	1	1	1	2	1
1063	3	1	1	8246059	1	1	1		1	1	1	1	2	2
1064	3	1	1	7724181	2	1	2		1	1	1	2	2	1
1065	3	1	1	7768243	1	1	1		2	1	1	1	1	2
1066	3	1	1	8232348	2	1	2		2	1	1	1	1	1
1067	3	1	1	8232349	2	1	2		1	1	1	1	2	1
1068	3	1	1	8498814	2	1	2		1	1	1	1	2	1
1069	3	1	1	7668673	1	1	1		2	1	2	2	1	2
1070	3	1	1	8261927	1	1	1		1	1	1	1	2	2
1071	3	1	1	8098091	1	1	1		1	1	1	1	2	2
1072	3	1	1	7601603	2	1	2		1	1	1	1	2	1
1073	3	1	1	7773268	1	1	1		1	1	1	1	2	2
1074	3	1	1	8015622	2	1	2		1	1	1	2	2	1
1075	3	1	1	7631745	1	1	1		1	1	1	2	2	2
1076	3	1	1	7711989	1	1	1		1	1	1	2	2	2
1077	3	1	1	7478156	1	1	1		1	1	1	1	2	2
1078	3	1	1	7806175	2	1	2		1	1	1	1	2	1
1079	3	1	1	7847393	2	1	2		2	1	1	1	1	1
1080	3	1	1	7548456	2	1	2		1	1	1	2	2	1
1081	3	1	1	7582946	2	1	2		1	1	1	2	2	1
1082	3	1	1	7720110	2	1	2		1	1	1	2	2	1
1083	3	1	1	8381405	2	1	2		1	1	1	1	2	1
1084	3	1	1	7715566	1	1	1		1	1	1	1	2	2
1085	3	1	1	7814646	2	1	2		1	1	1	1	2	1
1086	3	1	1	7838584	2	1	2		1	1	1	2	2	1
1087	3	1	1	8066883	2	1	2		1	1	1	2	2	1
1088	3	1	1	7638852	1	1	1		1	1	1	2	2	2
1089	3	1	1	8104232	1	1	1		1	1	1	1	2	2
1090	3	1	1	8245175	1	1	1		1	1	1	1	2	2
1091	3	1	1	8305921	1	1	1		1	1	1	1	2	2
1092	3	1	1	7610879	2	1	2		1	1	1	2	2	1
1093	3	1	1	7845575	2	1	2		1	1	1	2	2	1
1094	3	1	1	8016203	1	1	1		1	1	1	1	2	2
1095	3	1	1	8179910	1	1	1		1	1	1	2	2	2
1096	3	1	1	8360045	2	1	2		1	1	1	1	2	1
1097	3	1	1	7844950	2	1	2		1	1	1	2	2	1
1098	3	1	1	7736645	2	1	2		1	1	1	2	2	1
1099	3	1	1	8217506	1	1	1		1	1	1	1	2	2
1100	3	1	1	8020904	2	1	2		1	1	1	1	2	1
1101	3	1	1	8210723	1	1	1		1	1	1	1	2	2
1102	3	1	1	7842491	1	1	1		1	1	1	1	2	2
1103	3	1	1	8098961	2	1	2		1	1	1	1	2	1
1104	3	1	1	8184012	2	1	1		1	1	1	2	2	1
1105	3	1	1	8098992	2	1	2		1	1	1	1	2	1
1106	3	1	1	7912141	2	1	2		2	1	2	2	1	1
1107	3	1	1	8263791	2	1	2		1	1	1	2	2
1108	3	1	1	7829028	1	1	1		1	1	1	1	2	2
1109	3	1	1	8054222	1	1	1		1	1	1	2	2	2
1110	3	1	1	7771894	1	1	1		1	1	1	1	2	2
1111	3	1	1	7579676	1	1	1		1	1	1	1	2	2
1112	3	1	1	8332643	1	1	1		1	1	1	2	2	2
1113	3	1	1	7534228	2	1	2		1	1	1	2	2	1
1114	3	1	1	7724053	1	1	1		2	1	2	1	1
1115	3	1	1	7724055	1	1	1			1	2		2	1
1116	3	1	1	7973579	1	1	1		1	1	1	1	2	2
1117	3	1	1	7631606	1	1	1		1	1	1	2	2	2
1118	3	1	1	7437474	1	1	1		1	1	1	2	2	2
1119	3	1	1	7652348	2	1	2		1	1	1	2	2	1
1120	3	1	1	8068111	1	1	1		1	1	1	1	2	2
1121	3	1	1	6956453	1	1	1		1	1	1	2	2	2
1122	3	1	1	6847694	2	1	2	1	1	1	1	2	2	1
1123	3	1	1	7754741	1	1	1			1		1	2	2
1124	3	1	1	6759279	2	1	2		1	1	1	2	2	1
1125	3	1	1	7181550	2	1	2		1	1	1	2	2	1
1126	3	1	1	6732075	1	1	2		1	1	1	1	2	1
1127	3	1	1	6795695	2	1	2		1	1	1	2	2	1
1128	3	1	1	7098064	2	1	2		1	1	1	2	2	1
1129	3	1	1	6574563	2	1	2		1	1	1	2	2	1
1130	3	1	1	6445564	2	1	2		1	1	1	2	2	1
1131	3	1	1	6857304	2	1	2		1	1	1	1	2	1
1132	3	1	1	6402624	2	1	2		1	1	1	2	2	1
1133	3	1	1	6795545	1	1	1					1	2	2
1134	3	1	1	7159338	1	1	1		1	1	1		2	2
1135	3	1	1	7119032	2	1	2		1	1	1	1	2	1
1136	3	1	1	8390648	1	1						2	2	2
1137	3	1	1	8125407	1	1	1		1	1	1	1	2	2
1138	3	1	1	7139665	1	1	1		1	1	1	1	2	2
1139	3	1	1	7300228	1	1	1		1	1	1	1	2	2
1140	3	1	1	7426404	1	1	1		1	1	1	1	2	2
1141	3	1	1	7171263	1	1	1		1	1	1	2	2	2
1142	3	1	1	7334670	2	1	2		1	1	1	1	2	1
1143	3	1	1	6434925	2	1	1		1				2	1
1144	3	1	1	6201172	1	1	1		1	1	1	1	2	2
1145	3	1	1	8442179	1	1	1		1	1	1	2	2	2
1146	3	1	1	7958274	1	1	1		1	1	1	1	2	2
1147	3	1	1	8276078	2	1			2	1	1	1	1	1
1148	3	1	1	6461294	1	1	1		1		1	1	2	2
1149	3	1	1	8035905	1	1	1		1	1	1	1	2	2
1150	3	1	1	6316508	1	1	1		1	1	1	1	2	2
1151	3	1	1	7365634	2	1	2		1	1	1	1	2	1
1152	3	1	1	7510544	2	1	2		1	1	1	2	2	1
1153	3	1	1	7641700	1	1	1		1	1	1	2	2	2
1154	3	1	1	8057794	2	1	1		1	1	1	2	2
1155	3	1	1	7920859	2	1	2		2	1	2	2	1	1
1156	3	1	1	8000952	2	1	2		1	1	1	2	2	1
1157	3	1	1	7215605	1	1	1		1	1	1	1	2	2
1158	3	1	1	7175608	2	1	2		1	1	1	1	2	1
1159	3	1	1	7179577	2	1	2		1	1	1	2	2	1
1160	3	1	1	7953758	2	1	2		1	1	1	1	2	1
1161	3	1	1	7389919		1	2		1	1	1	2	2	2
1162	3	1	1	8386497	2	1	2	1	2	2	2	2	1	1
1163	3	1	1	7092810	2		2		1	1	2	2	2	1
1164	3	1	1	8161621	1		1		1	1	1		2	2
1165	3	1	1	6445505	1		1		1			2	2	2
1166	3	1	1	8230696	1						2	1	2	2
1167	3	1	1	8230693	1						1	1	2	2
1168	3	2	2	8545168	2		2		1	1	1	2	2	1
1169	3	2	2	8544004	1		1		1	1	1	1	2	2
1170	3	2	2	8750536	1		1		1	1	1	1	2	2
1171	3	2	2	9267238	2	1	2		1			1	2	1
1172	3	2	2	10104043	2	1	2		1	1	1	2	2	1
1173	3	2	2	9297724	2	1	2		1	1	1	2	2	1
1174	3	2	2	8840747	2	1	2		1	1	1	1	2	1
1175	3	2	2	8718007		1	2			1	1	2	2	1
1176	3	2	2	10262835	2	1	2		2	2	2	2	1	1
1177	3	2	2	10329387	2	1	2		2	2	2	2	1	1
1178	3	2	2	9015205	2	1	2		2	1	1	2	1	1
1179	3	2	2	10406705	2	1	2		1	1	1	2	2	1
1180	3	2	2	9549992	2	1	2		1	1	1	1	2	1
1181	3	2	2	9307705	2	1	2		2	2	2	1	1	1
1182	3	2	2	9013521	2	1	2		2	2	2	2	1	1
1183	3	2	2	8554699	1	1			2	1	1	1	1
1184	3	2	2	9169463	2	1	2		2	2	2	1	1	1
1185	3	2	2	9180373	2	1	2		2	2	2	1	1	1
1186	3	2	2	10319116	2	1	2		1	1	1	2	2	1
1187	3	2	2	9978204	2	1	2		1	1	1	1	2	1
1188	3	2	2	9491201	2	1	2		2	2	2	1	1	1
1189	3	2	2	9829544	2	1	2		1	1	1	2	2	1
1190	3	2	2	8957084	2	1	2		1	1	1	1	2	1
1191	3	2	2	8947778	2	1	2		2	1	2	2	1	1
1192	3	2	2	10238806	2	1	2		1	1	1	2	2	1
1193	3	2	2	10456464	1	1			1	1	1	2	2	2
1194	3	2	2	9513758	2	1	2		1	1	1	1	2	1
1195	3	2	2	8911269	2	1	2		1	1	1	1	2	1
1196	3	2	2	10054748	1	1			2	1	1	2	1	1
1197	3	2	2	9955622	2	1	2		1	1	1	1	2	1
1198	3	2	2	9761559	2	1	2		1	1	1	1	2	1
1199	3	2	2	9874004	2	1	2		1	1	1	1	2	1
1200	3	2	2	9119282	1	1	1		2	1	1	1	1
1201	3	2	2	10011445	2	1	2		2	2	2	1	1	1
1202	3	2	2	9257374	2	1	2		2	2	1	1	1	1
1203	3	2	2	10290390	2	1	2		1	1	1	1	2	1
1204	3	2	2	10104956	2	1	2		1	1	1	2	2	1
1205	3	2	2	9322464	2	1	2		2	2	2	1	1	1
1206	3	2	2	10290653	1	1			1	1	1	1	2	2
1207	3	2	2	9638701	2	1	2		2	1	1	2	1	1
1208	3	2	2	9773915	2	1	2		2	1	1	2	1	1
1209	3	2	2	9785411	2	1	2		2	1	1	2	1	1
1210	3	2	2	8560932	1	1	1		1	1	1	2	2	2
1211	3	2	2	10380661	2	1	2		1	1	1	1	2	1
1212	3	2	2	10100415	2	1	2		2	1	1	2	1	1
1213	3	2	2	10106776	2	1	2		2	1	1	2	1	1
1214	3	2	2	9647132	1	1	1		1	1	1	1	2	2
1215	3	2	2	10260704	2	1	2		1	1	1	2	2	1
1216	3	2	2	8903984	1	1			1	1	1	1	2	2
1217	3	2	2	8573784	1	1	1		1	1	1	2	2	2
1218	3	2	2	10268237	2	1	2		2	1	1	2	1	1
1219	3	2	2	10259822	2	1	2		1	1	1	2	2	1
1220	3	2	2	9217400	1	1			1	1	1	1	2	2
1221	3	2	2	9235217	1	1			1	1	1	1	2	2
1222	3	2	2	9541224	2	1	2		2	1		1	1	1
1223	3	2	2	10180186	1	1			1	1	1	1	2	2
1224	3	2	2	9923209	1	1			1	1	1	1	2	2
1225	3	2	2	9752004	1	1	1		1	1	1	2	2	2
1226	3	2	2	9348060	2	1	2		1	1	1	2	2	1
1227	3	2	2	10191269	1	1			1	1	1	1	2	2
1228	3	2	2	9232663	1	1			1	1	1	1	2	2
1229	3	2	2	9349450	2	1	2		1	1	1	2	2	1
1230	3	2	2	10136716	1	1			1	1	1	1	2	2
1231	3	2	2	8638170	2	1	1		1	1	1	1	2
1232	3	2	2	8557829	1	1	1		1	1	1	1	2	2
1233	3	2	2	8899561	1	1			1	1	1	1	2	2
1234	3	2	2	8673062	1	1	1		1	1	1	1	2	2
1235	3	2	2	9540473	1	1			1	1	1	1	2	2
1236	3	2	2	9580718	2	1	2		2	1	1	2	1	1
1237	3	2	2	9164725	1	1	2		1	1	1	2	2	1
1238	3	2	2	9825867	2	1	2		1	1	1	1	2	1
1239	3	2	2	8916150	1	1	1		1	1	1	1	2	2
1240	3	2	2	8983700	1	1	1		1	1	1	1	2	2
1241	3	2	2	10114359	1	1			1	1	1	1	2	2
1242	3	2	2	9460522	1	1			1	1	1	1	2	2
1243	3	2	2	8993733	1	1			1	1	1	1	2
1244	3	2	2	8608179	1	1	1		1	1	1	1	2	2
1245	3	2	2	9870405	2	1	2		1	1	1	2	2	1
1246	3	2	2	9243188	2	1	1		1	1	1	1	2	1
1247	3	2	2	9557852	2	1	2		1	1	1	1	2	1
1248	3	2	2	9124199	1	1	1		1	1	1	1	2	2
1249	3	2	2	10365243	1	1	1		1	1	1	2	2	2
1250	3	2	2	9268498	1	1	1		1	1	1	1	2	2
1251	3	2	2	9743389	2	1	2		1	1	1	2	2	1
1252	3	2	2	9804520	2	1	2		1	1	1	2	2	1
1253	3	2	2	9781748	1	1	1		1	1	1	1	2	2
1254	3	2	2	10418061	2	1	2		1	1	1	1	2	1
1255	3	2	2	9297437	1	1			1	1	1	2	2	2
1256	3	2	2	9347015	1	1	2		2	1	1	1	1
1257	3	2	2	9411158	1	1	2		2	1	1	1	1
1258	3	2	2	10138133	1	1	2		1	1	1	1	2	1
1259	3	2	2	8986086	2	1	2		1	1	1	2	2	1
1260	3	2	2	9645921	1	1	1		1	1	1	2	2	2
1261	3	2	2	10180178	1	1	2		1	1	1	2	2	1
1262	3	2	2	8881451	1	1			1	1	1	1	2	2
1263	3	2	2	8974503	1	1	1		1	1	1	1	2	1
1264	3	2	2	9001027	1	1			2	1	1	2	1	2
1265	3	2	2	8869942	1	1	1		1	1	1	1	2	2
1266	3	2	2	9677259	2	1	2		2	1	1	1	1	1
1267	3	2	2	9176553	1	1			1	1	1	2	2	2
1268	3	2	2	8522038	1	1	1		1	1	1	1	2
1269	3	2	2	9285228	1	1	1		1	1	1	1	2	2
1270	3	2	2	10031525	1	1			1	1	1	1	2	2
1271	3	2	2	9042112	1	1			1	1	1	1	2	2
1272	3	2	2	9184552	1	1			1	1	1	1	2	2
1273	3	2	2	9268612	1	1	1		1	1	1	1	2	2
1274	3	2	2	10251372	1	1			1	1	1	1	2	2
1275	3	2	2	9705462	2	1	2		1	1	1	2	2	1
1276	3	2	2	8533917	2	1	1		1	1	1	2	2	1
1277	3	2	2	10353934	1	1	1		1	1	1	1	2	2
1278	3	2	2	9310835	1	1	1		1	1	1	1	2	2
1279	3	2	2	8536525	1	1	1		1	1	1	1	2	2
1280	3	2	2	8601157	1	1	1		1	1	1	1	2	2
1281	3	2	2	9556601	1	1			1	1	1	1	2	2
1282	3	2	2	9372919	1	1	1		1	1	1	2	2
1283	3	2	2	9325061	2	1	2		1	1	1	1	2	1
1284	3	2	2	10438062	2	1	2		2	1	1	2	1	1
1285	3	2	2	9081006	2	1	2		1	1	1	1	2	1
1286	3	2	2	9169573	2	1	2		1	1	1	2	2	1
1287	3	2	2	9392356	2	1	2		1	1	1	2	2	1
1288	3	2	2	9301276	1	1			1	1	1	1	2	2
1289	3	2	2	9091961	1	1			1	1	1	1	2	2
1290	3	2	2	9034393	2	1	2		1	1	1	2	2	1
1291	3	2	2	9939723	1	1	1		1	1	1	2	2	2
1292	3	2	2	9497784	1	1			1	1	1	2	2	2
1293	3	2	2	8643507	1	1	1		1	1	1	2	2	2
1294	3	2	2	8863163	1	1			1	1	1	1	2	2
1295	3	2	2	8579241	1	1	1		1	1	1	1	2	2
1296	3	2	2	9081279	1	1	1		1	1	1	1	2	2
1297	3	2	2	9113108	1	1	1		1	1	1	1	2	2
1298	3	2	2	10121254	1	1			1	1	1	1	2
1299	3	2	2	8596316	2	1	2		1	1	1	2	2	1
1300	3	2	2	8606616	2	1	2		1	1	1	2	2	1
1301	3	2	2	9232097	1	1			1	1	1	1	2	2
1302	3	2	2	9214925	1	1			1	1	1	1	2	2
1303	3	2	2	8706284	2	1	2		1	1	1	1	2	1
1304	3	2	2	9790485	1	1			1	1	1	1	2	2
1305	3	2	2	8955259	1	1			1	1	1	1	2	2
1306	3	2	2	9311845	1	1	1		1	1	1	1	2	2
1307	3	2	2	10103577	2	1	2		1	1	1	1	2	1
1308	3	2	2	9647317	1	1	1		1	1	1	1	2	2
1309	3	2	2	8558916	2	1	2		1	1	1	2	2	1
1310	3	2	2	9101581	2	1	2		2	1	1	1	1
1311	3	2	2	9226544	2	1	1		2	1	1	1	1
1312	3	2	2	9626308	2	1	2		1	1	1	1	2	1
1313	3	2	2	8687326	1	1	1		1	1	1	2	2	2
1314	3	2	2	9581432	1	1	1		1	1	1	2	2
1315	3	2	2	9523725	2	1	2		1	1	1	2	2	1
1316	3	2	2	10000795	2	1	2		1	1	1	2	2	1
1317	3	2	2	9956659	2	1	2		1	1	1	2	2	1
1318	3	2	2	10012510	2	1	2		1	1	1	2	2	1
1319	3	2	2	9734847	1	1			1	1	1	1	2	2
1320	3	2	2	8559251	1	1	1		1	1	1	1	2	2
1321	3	2	2	9381582	1	1	1		1	1	1	1	2	2
1322	3	2	2	9091493	1	1	1		1	1	1	1	2	2
1323	3	2	2	9171521	1	1	2		2	1	2	1	1
1324	3	2	2	9133673	2	1	2		1	1	1	2	2	1
1325	3	2	2	8621888	1	1	2		2	1	1	1	1
1326	3	2	2	9339390	2	1	2		1	1	1	2	2	1
1327	3	2	2	10062727	1	1			1	1	1	2	2	2
1328	3	2	2	10138134	1	1			1	1	1	1	2	2
1329	3	2	2	9938275	2	1	2		2	1	1	2	1	1
1330	3	2	2	10127182	2	1	2		1	1	1	1	2	1
1331	3	2	2	9655445	1	1			1	1	1	1	2	2
1332	3	2	2	9249040	2	1	2		1	1	1	1	2	1
1333	3	2	2	8917665	1	1			1	1	1	1	2	2
1334	3	2	2	9084397	1	1	1		1	1	1	1	2	2
1335	3	2	2	10369101	1	1	1		1	1	1	1	2	2
1336	3	2	2	9032164	1	1	1		1	1	1	1	2	2
1337	3	2	2	8788398	1	1			1	1	1	2	2	2
1338	3	2	2	10370026	1	1			1	1	1	2	2	2
1339	3	2	2	9382424	2	1	2		1	1	1	1	2	1
1340	3	2	2	8794262	1	1			1	1	1	1	2	2
1341	3	2	2	8843837	2	1	2		1	1	1	2	2	1
1342	3	2	2	9984628	1	1			1	1	1	1	2	2
1343	3	2	2	9828938	1	1	2		1	2	1	1	1	1
1344	3	2	2	8608165	1	1	1		1	1	1	1	2	2
1345	3	2	2	8907412	1	1			1	1	1	2	2	2
1346	3	2	2	10126334	1	1			1	1	1	1	2
1347	3	2	2	9196340	1	1			1	1	1	1	2
1348	3	2	2	9210742	2	1	2		1	1	1	2	2	1
1349	3	2	2	9026347	1	1			1	1	1	2	2	2
1350	3	2	2	9435344	1	1			1	1	1	1	2	2
1351	3	2	2	9401001	2	1	2		1	1	1	2	2	1
1352	3	2	2	8926354	1	1	1		1	1	1	1	2	2
1353	3	2	2	9282050	1	1	1		1	1	1	1	2	2
1354	3	2	2	8674792	2	1	2		2	1	1	2	1	1
1355	3	2	2	9111704	2	1	2		1	1	1	2	2	1
1356	3	2	2	9039009	1	1			1	1	1	1	2	2
1357	3	2	2	9394807	2	1	2		1	1	1	2	2	1
1358	3	2	2	9130693	2	1	2		1	1	1	2	2	1
1359	3	2	2	9714983	1	1			1	1	1	2	2	2
1360	3	2	2	9964374	1	1			1	1	1	1	2	2
1361	3	2	2	8799787	1	1			1	1	1	2	2	2
1362	3	2	2	8931794	2	1	2		1	1	1	2	2	1
1363	3	2	2	10065024	1	1			1	1	1	1	2	2
1364	3	2	2	9578198	1	1	1		1	1	1	2	2	2
1365	3	2	2	9004165	1	1	1		1	1	1	1	2	2
1366	3	2	2	10138917	1	1			1	1	1	1	2	2
1367	3	2	2	10178936	1	1			1	1	1	1	2	2
1368	3	2	2	9695539	1	1			1	1	1	1	2	2
1369	3	2	2	9307954	1	1			1	1	1	1	2	2
1370	3	2	2	9559285	2	1	2		1	1	1	1	2	1
1371	3	2	2	8667565	2	1	2		1	1	1	2	2	1
1372	3	2	2	8670751	2	1	2		1	1	1	2	2	1
1373	3	2	2	8827355	1	1			1	1	1	2	2	2
1374	3	2	2	8740218	1	1	1		1	1	1	1	2	2
1375	3	2	2	8873087	2	1	2		1	1	1	2	2	1
1376	3	2	2	9409041	1	1			1	1	1	1	2	2
1377	3	2	2	9785884	1	1	1		1	1	1	2	2	2
1378	3	2	2	9590291	1	1	1		1	1	1	2	2	2
1379	3	2	2	9130958	1	1	1		1	1	1	1	2	2
1380	3	2	2	9099623	2	1	2		1	1	1	2	2	1
1381	3	2	2	9531584	1	1			1	1	1	2	2	2
1382	3	2	2	10171584	1	1	1		1	1	1	1	2
1383	3	2	2	10229864	2	1	2		1	1	1	1	2	1
1384	3	2	2	10334162	1	1			1	1	1	1	2	2
1385	3	2	2	9166248	2	1	2		2	1	2	2	1	1
1386	3	2	2	8920063	1	1	1		1	1	1	1	2
1387	3	2	2	8569748	1	1	1		1	1	1	1	2	2
1388	3	2	2	9768723	2	1	2		1	1	1	2	2	1
1389	3	2	2	9770730	2	1	2		2	1		2	1	1
1390	3	2	2	8593053	2	1	2		1	1	1	2	2	1
1391	3	2	2	8860410	2	1	2		2	1	1	2	1	1
1392	3	2	2	9907940	2	1	2		1	1	1	2	2	1
1393	3	2	2	8528067	1	1	1		1	1	1	2	2	2
1394	3	2	2	8611581	1	1	1		1	1	1	2	2	2
1395	3	2	2	9616737	1	1	1		1	1	1	1	2	2
1396	3	2	2	9652139	1	1			1	1	1	1	2	2
1397	3	2	2	9601080	1	1			1	1	1	1	2	2
1398	3	2	2	8989769	1	1	2		1	1	1	1	2
1399	3	2	2	9449531	1	1	1		1	1	1	1	2	2
1400	3	2	2	10064654	1	1			1	1	1	1	2	1
1401	3	2	2	9693043	1	1	1		1	1	1	2	2	2
1402	3	2	2	9667677	2	1	2		1	1	1	1	2	1
1403	3	2	2	8869506	2	1	2		1	1	1	1	2	1
1404	3	2	2	8530230	2	1	2		1	1	1	1	2	1
1405	3	2	2	8266464	2	1	2		1	1	1	1	2	1
1406	3	2	2	8705056	2	1	1		1	1	1	1	2	1
1407	3	2	2	8560417	1	1	1		2	1	1	2	1	2
1408	3	2	2	10229603	1	1			1	1	1	1	2	2
1409	3	2	2	8541386	1	1	1		1	1	1	1	2	2
1410	3	2	2	9640130	1	1	1		1	1	1	1	2	2
1411	3	2	2	9403907	1	1			1	1	1	1	2	2
1412	3	2	2	9480139	1	1			2	1	1	1	1	2
1413	3	2	2	9532183	1	1	1		1	1	1	1	2	2
1414	3	2	2	9892309	1	1	1		1	1	1	1	2	2
1415	3	2	2	8626204	1	1	1		1	1	1	1	2	2
1416	3	2	2	9813180	2	1	2		1	1	1	2	2	1
1417	3	2	2	9433146	1	1			1	1	1	1	2	2
1418	3	2	2	9625875	1	1	1		1	1	1	2	2
1419	3	2	2	8817541	2	1	2		1	1	1	2	2	1
1420	3	2	2	9468615	1	1			1	1	1	2	2	2
1421	3	2	2	8794252	1	1			1	1	1	1	2
1422	3	2	2	9753248	1	1	1		1	1	1	1	2	2
1423	3	2	2	8568911	1	1			1	1	1	1	2	2
1424	3	2	2	9612431	2	1	2		2	1		2	1	1
1425	3	2	2	8882203	1	1			1	1	1	1	2	2
1426	3	2	2	9428296	1	1			1	1	1	1	2	2
1427	3	2	2	9120205	1	1	1		1	1	1	1	2	2
1428	3	2	2	9147909	2	1	1		1	1	1	1	2	1
1429	3	2	2	9364901	2	1	1		1	1	1	1	2	1
1430	3	2	2	9550975	1	1			1	1	1	1	2	2
1431	3	2	2	9646757	2	1	2		1	1	1	1	2	1
1432	3	2	2	8531721	1	1	1		1	1	1	2	2	2
1433	3	2	2	8565100	1	1	1		1	1	1	2	2	2
1434	3	2	2	8667978	2	1	2		1	1	1	2	2	1
1435	3	2	2	8998417	2	1	2		2	1	1	1	1	1
1436	3	2	2	9768203	1	1	1		1	1	1	1	2	2
1437	3	2	2	9069895	1	1	1		1	1	1	2	2
1438	3	2	2	9034332	1	1			1	1	1	1	2	2
1439	3	2	2	8589941	1	1	1		1	2	1	1	1	2
1440	3	2	2	9033941	1	1			1	1	1	1	2	2
1441	3	2	2	9086524	1	1	1		1	1	1	1	2	2
1442	3	2	2	8583936	1	1	1		1	1	1	2	2
1443	3	2	2	10375455	2	1	2		1	1	1	2	2	1
1444	3	2	2	9154347	2	1	2		1	1	1	1	2	1
1445	3	2	2	9800414	2	1	2		1	1	1	1	2	1
1446	3	2	2	9658597	1	1			1	1	1	2	2	2
1447	3	2	2	9480028	2	1	2		1	1	1	1	2	1
1448	3	2	2	10030925	2	1	2		1	1	1	2	2	1
1449	3	2	2	8602413	1	1	1		1	1	1	1	2	2
1450	3	2	2	10170140	1	1	1		1	1	1	2	2
1451	3	2	2	9933714	1	1	2		1	1	1	2	2	1
1452	3	2	2	9804579	1	1			1	1	1	1	2
1453	3	2	2	9677973	1	1	1		1	1	1	1	2	2
1454	3	2	2	8798886	1	1			1	1	1	1	2	2
1455	3	2	2	9058166	1	1			2	1	1	1	1	2
1456	3	2	2	9933801	1	1			1	1	1	1	2	2
1457	3	2	2	10018522	2	1	1		1	1	1	2	2	1
1458	3	2	2	8994073	2	1	2		1	1	1	1	2	1
1459	3	2	2	10057791	1	1			1	1	1	1	2	2
1460	3	2	2	8812533	2	1	2		1	1	1	2	2	1
1461	3	2	2	8952001	2	1	2		2	1	1	1	1	1
1462	3	2	2	9565782	2	1	2		1	1	1	1	2	1
1463	3	2	2	8994740	1	1			1	1	1	1	2	2
1464	3	2	2	9856815	1	1			1	1	1	2	2	2
1465	3	2	2	9933030	1	1			1	1	1	2	2	2
1466	3	2	2	10193939	1	1			1	1	1	1	2	2
1467	3	2	2	8535985	2	1	2		2	1	1	1	1	1
1468	3	2	2	9159270	1	1	1		1	1	1	1	2	2
1469	3	2	2	8907918	2	1	2		1	1	1	1	2	1
1470	3	2	2	9597820	2	1	2		1	1	1	1	2	1
1471	3	2	2	8912182	1	1	1		1	1	1	2	2	2
1472	3	2	2	8864444	2	1	2		2	1	1	1	1	1
1473	3	2	2	8544606	1	1	1		1	1	1	1	2	2
1474	3	2	2	8700115	1	1	2		1	1	1	2	2
1475	3	2	2	9448633	1	1			1	1	1	1	2	2
1476	3	2	2	9445695	1	1			1	1	1	2	2	2
1477	3	2	2	9650012	1	1			1	1	1	1	2	2
1478	3	2	2	9714562	1	1			1	1	1	2	2	2
1479	3	2	2	10111030	2	1	2		1	1	1	1	2	1
1480	3	2	2	9747828	1	1	2		1	1	1	2	2	1
1481	3	2	2	8626205	1	1	1		1	1	1	1	2	2
1482	3	2	2	9424991	2	1	2		1	1	1	1	2	1
1483	3	2	2	9433818	2	1	2		1	1	1	1	2	1
1484	3	2	2	9211911	2	1	2		1	1	1	1	2	1
1485	3	2	2	9281876	1	1			1	1	1	1	2	2
1486	3	2	2	8655760	1	1	1		1	1	1	2	2	2
1487	3	2	2	10059579	1	1			1	1	1	1	2	2
1488	3	2	2	9196137	1	1	2		2	1	1	1	1
1489	3	2	2	9284784	1	1	1		1	1	1	1	2	2
1490	3	2	2	8529101	2	1	2		1	1	1	2	2	1
1491	3	2	2	9833404	2	1	2		2	1	1	1	1	1
1492	3	2	2	8690786	2	1	2		1	1	1	1	2	1
1493	3	2	2	9623670	2	1	1		1	1	1	1	2	1
1494	3	2	2	10380448	1	1	1		1	1	1	2	2
1495	3	2	2	9393174	1	1			1	1	1	1	2	2
1496	3	2	2	9683282	1	1	1		2	1	1	2	1	2
1497	3	2	2	8668759	1	1	1		1	1	1	1	2	2
1498	3	2	2	8724290	2	1	2		2	2	1	1	1	1
1499	3	2	2	9945927	1	1			1	1	1	1	2	2
1500	3	2	2	9015334	1	1			1	1	1	1	2	2
1501	3	2	2	8983341	1	1	1		1	1	1	2	2	2
1502	3	2	2	9691725	1	1			1	1	1	1	2	2
1503	3	2	2	8679212	1	1			1	1	1	1	2	2
1504	3	2	2	9384760	1	1			1	1	1	2	2	2
1505	3	2	2	9580528	1	1	1		1	1	1	1	2	2
1506	3	2	2	8646803	1	1			1	1	1	1	2	2
1507	3	2	2	10368998	1	1	2		1	1	1	2	2	2
1508	3	2	2	9713787	1	1			1	1	1	1	2	2
1509	3	2	2	8822945	1	1	2		2	1	1	1	1
1510	3	2	2	8809958	1	1			1	1	1	1	2	2
1511	3	2	2	8803343	2	1	2		1	1	1	2	2	1
1512	3	2	2	8849487	1	1			2	1	1	1	1	2
1513	3	2	2	9373407	2	1	2		2	1	1	1	1	1
1514	3	2	2	9621987	2	1	2		2	1	1	1	1	1
1515	3	2	2	9651719	2	1	2		1	1	1	1	2	1
1516	3	2	2	9285232	1	1	2		1	1	1	1	2	2
1517	3	2	2	9570242	1	1	1		1	1	1	1	2	2
1518	3	2	2	10279957	1	1			1	1	1	1	2	2
1519	3	2	2	8553297	2	1	2		1	1	1	2	2	1
1520	3	2	2	10309414	1	1			1	1	1	1	2	2
1521	3	2	2	10362311	1	1	1		1	1	1	1	2	2
1522	3	2	2	9929107	2	1	2		1	1	1	2	2	1
1523	3	2	2	9624375	2	1	2		1	1	1	2	2	1
1524	3	2	2	9667883	2	1	2		1	1	1	2	2	1
1525	3	2	2	8969947	2	1	2		1	1	1	2	2	1
1526	3	2	2	8579341	1	1	1		1	1	1	1	2	2
1527	3	2	2	8696474	1	1			1	1	1	2	2
1528	3	2	2	10411054	1	1			1	1	1	2	2	2
1529	3	2	2	8596275	1	1	1		1	1	1	1	2	2
1530	3	2	2	9065366	1	1			1	1	1	1	2	2
1531	3	2	2	8765909	1	1	1		1	1	1	1	2	2
1532	3	2	2	9498424	1	1			1	1	1	1	2	2
1533	3	2	2	9514175	1	1			1	1	1	1	2	2
1534	3	2	2	9663304	1	1			1	1	1	1	2	2
1535	3	2	2	8898804	1	1	1		1	1	1	1	2
1536	3	2	2	9429384	2	1	2		1	1	1	1	2	1
1537	3	2	2	9781540	2	1	2		1	1	1	2	2	1
1538	3	2	2	8597124	2	1	2		1	1	1	1	2	1
1539	3	2	2	10275806	1	1			1	1	1	1	2	2
1540	3	2	2	8622670	1	1	1		1	1	1	1	2
1541	3	2	2	9801922	1	1			2	1	1	1	1	2
1542	3	2	2	9473559	2	1	2		2	1	1	2	1	1
1543	3	2	2	9203863	1	1			1	1	1	1	2	2
1544	3	2	2	8850980	2	1	2		1	1	1	2	2	1
1545	3	2	2	9856825	1	1			1	1	1	2	2	2
1546	3	2	2	9360587	1	1	1		1	1	1	1	2	2
1547	3	2	2	9630890	2	1	2		1	1	1	2	2	1
1548	3	2	2	8576196	1	1	1		1	1	1	1	2	2
1549	3	2	2	8949611	1	1			1	1	1	1	2	2
1550	3	2	2	8918657	1	1	1		1	1	1	2	2	2
1551	3	2	2	8883271	1	1	1		1	1	1	1	2	2
1552	3	2	2	9267979	1	1	1		1	1	1	1	2	2
1553	3	2	2	9018440	2	1	2		1	1	1	2	2	1
1554	3	2	2	8569523	1	1			1	1	1	1	2	2
1555	3	2	2	9650963	2	1	2		1	1	1	1	2	1
1556	3	2	2	8899612	2	1	2		1	1	1	2	2	1
1557	3	2	2	8673781	1	1	1		1	1	1	1	2	2
1558	3	2	2	10370118	2	1	2		1	1		2	2	1
1559	3	2	2	9301625	1	1			1	1	1	1	2	2
1560	3	2	2	8766598	1	1	1		1	1	1	1	2	2
1561	3	2	2	10417576	2	1	2		1	1	1	1	2	1
1562	3	2	2	8526892	2	1	2		1	1	1	2	2	1
1563	3	2	2	9990366	2	1	2		1	1	1	2	2	1
1564	3	2	2	9223323	1	1			1	1	1	1	2	2
1565	3	2	2	9546284	1	1			2	1	1	1	1	2
1566	3	2	2	9791165	2	1	1		2	1	1	1	1	1
1567	3	2	2	10206696	2	1	2		1	1	1	2	2	1
1568	3	2	2	8518655	2	1	2		1	1	1	2	2	1
1569	3	2	2	9676136	2	1	2		1	1	1	2	2	1
1570	3	2	2	9558012	1	1			1	1	1	1	2	2
1571	3	2	2	9444946	1	1			1	1	1	1	2	2
1572	3	2	2	9054936	2	1	2		1	1	1	1	2	1
1573	3	2	2	10174297	1	1	1		1	1	1	2	2	2
1574	3	2	2	9748806	2	1	2		1	1	1	1	2	1
1575	3	2	2	10238129	2	1	2		1	1	1	2	2	1
1576	3	2	2	9012628	2	1	2		1	1	1	1	2	1
1577	3	2	2	9546249	1	1			1	1	1	1	2	2
1578	3	2	2	9205752	1	1			2	1	1	1	1	2
1579	3	2	2	10390492	2	1	2		1	1	1	2	2	1
1580	3	2	2	8995380	1	1			2	1	1	1	1
1581	3	2	2	10270420	1	1			1	1	1	2	2	2
1582	3	2	2	9790746	1	1			1	1	1	1	2	2
1583	3	2	2	9382690	1	1			1	1	1	1	2	2
1584	3	2	2	8815700	2	1	2		1	1	1	1	2	1
1585	3	2	2	10050246	1	1			1	1	1	2	2	2
1586	3	2	2	10278227	1	1			2	1	1	1	1
1587	3	2	2	9274646	1	1	1		1	1	1	1	2	2
1588	3	2	2	8533736	1	1	1		1	1	1	1	2	2
1589	3	2	2	8639875	1	1	1		1	1	1	2	2	2
1590	3	2	2	8779259	1	1	1		1	1	1	1	2	2
1591	3	2	2	9817688	2	1	2		1	1	1	1	2	1
1592	3	2	2	9862061	2	1	2		1	1	1	2	2	1
1593	3	2	2	9873960	2	1	2		1	1	1	2	2	1
1594	3	2	2	10280295	2	1	2		1	1	1	2	2	1
1595	3	2	2	9139437	1	1	1		1	1	1	1	2	2
1596	3	2	2	10116178	1	1			1	1	1	1	2	2
1597	3	2	2	9459199	2	1	2		1	1	1	2	2	1
1598	3	2	2	9710479	1	1			1	1	1	1	2	2
1599	3	2	2	9631008	2	1	2		1	1	1	2	2	1
1600	3	2	2	9398224	1	1			1	1	1	1	2	2
1601	3	2	2	9288931	2	1	2		1	1	1	1	2	1
1602	3	2	2	9309934	2	1	2		2	1	1	2	1	1
1603	3	2	2	9840667	2	1	2		1	1	1	1	2	1
1604	3	2	2	8810833	2	1	1		1	1	1	2	2	1
1605	3	2	2	10264292	2	1	2		1	1	1	2	2	1
1606	3	2	2	10068680	1	1			1	1	1	1	2	2
1607	3	2	2	10268383	1	1			1	1	1	1	2	2
1608	3	2	2	10346504	2	1	2		1	1	1	1	2	1
1609	3	2	2	8601513	2	1	1		1	1	1	2	2	1
1610	3	2	2	9243849	2	1	2		1	1		2	2	1
1611	3	2	2	10425494	1	1	1		1	1	1	1	2	1
1612	3	2	2	9635147	1	1			1	1	1	1	2	2
1613	3	2	2	9717758	2	1	2		1	1	1	2	2	1
1614	3	2	2	10231100	1	1			1	1	1	1	2	2
1615	3	2	2	9765077	2	1	2		1	1	1	2	2	1
1616	3	2	2	9709180	1	1	2		2	1	1	1	1
1617	3	2	2	10282402	1	1			2	1	1	2	1	2
1618	3	2	2	8796921	1	1			1	1	1	1	2	2
1619	3	2	2	8985859	2	1	2		1	1	1	1	2	1
1620	3	2	2	8863546	2	1	2		1	1	1	2	2	1
1621	3	2	2	9010365	1	1	1		1	1	1	2	2	2
1622	3	2	2	8881772	1	1	1		1	1	1	2	2	2
1623	3	2	2	8622550	1	1	1		1	1	1	1	2
1624	3	2	2	9249061	1	1			1	1	1	2	2	2
1625	3	2	2	9557143	1	1			1	1	1	2	2	2
1626	3	2	2	9630136	2	1	2		1	1	1	1	2	1
1627	3	2	2	8620761	2	1	2		1	1	1	2	2	1
1628	3	2	2	9374644	1	1	1		1	1	1	1	2	2
1629	3	2	2	9572526	2	1	1		1	1	1	2	2	1
1630	3	2	2	9742206	1	1			1	1	1	1	2	2
1631	3	2	2	10058615	1	1			1	1	1	1	2	2
1632	3	2	2	8614921	2	1	2		1	1	1	1	2	1
1633	3	2	2	8625721	1	1	1		1	1	1	1	2	2
1634	3	2	2	10141823	1	1	1		1	1	1	1	2	1
1635	3	2	2	8664164	2	1	2		1	1	1	1	2	1
1636	3	2	2	10123344	2	1	2		1	1	1	1	2	1
1637	3	2	2	9938088	1	1			1	1	1	1	2	2
1638	3	2	2	9001923	1	1	1		1	1	1	1	2	2
1639	3	2	2	8673879	2	1	2		1	1	1	2	2	1
1640	3	2	2	8798995	2	1	2		2	1	1	2	1	1
1641	3	2	2	8706338	2	1	2		1	1	1	2	2	1
1642	3	2	2	9038005	1	1			1	1	1	2	2	2
1643	3	2	2	10115894	1	1			1	1	1	2	2	2
1644	3	2	2	9249036	1	1			1	1	1	1	2	2
1645	3	2	2	9005223	2	1	2		1	1	1	2	2	1
1646	3	2	2	8783977	2	1	2		2	1	1	2	1	1
1647	3	2	2	8810891	2	1	2		2	1	1	2	1	1
1648	3	2	2	8983807	1	1	1		1	1	1	2	2	2
1649	3	2	2	8926649	1	1	1		1	1	1	1	2	2
1650	3	2	2	10443183	2	1	2		1	1	1	1	2	1
1651	3	2	2	9796686	2	1	2		2	1	1	1	1	1
1652	3	2	2	10395190	1	1			1	1	1	1	2
1653	3	2	2	9706433	1	1			1	1	1	1	2	2
1654	3	2	2	8512047	1	1	1		1	1	1	1	2	2
1655	3	2	2	8535780	1	1	1		1	1	1	1	2	2
1656	3	2	2	9179965	1	1			1	1	1	1	2	2
1657	3	2	2	9884299	1	1			1	1	1	1	2	2
1658	3	2	2	8847459	2	1	2		1	1	1	2	2	1
1659	3	2	2	8635536	1	1			1	1	1	2	2	2
1660	3	2	2	9270138	2	1	2		2	1	1	1	1	1
1661	3	2	2	9259584	1	1			1	1		1	2	2
1662	3	2	2	9374665	2	1	2		2	2	1	2	1	1
1663	3	2	2	9550004	1	1			1	1	1	2	2	2
1664	3	2	2	9902213	1	1	1		1	1	1	1	2	2
1665	3	2	2	9318593	1	1	1		1	1	1	2	2	2
1666	3	2	2	8618268	2	1	2		1	1	1	2	2	1
1667	3	2	2	9515060	1	1			1	1	1	1	2	2
1668	3	2	2	8510496	2	1	2		1	1	1	1	2	1
1669	3	2	2	8628745	1	1			1	1	1	1	2
1670	3	2	2	9364355	1	1	1		1	1	1	1	2	2
1671	3	2	2	9877775	1	1			1	1	1	1	2	2
1672	3	2	2	9112113	2	1	2		1	1	1	2	2	1
1673	3	2	2	9815670	1	1			1	1		1	2	2
1674	3	2	2	9639283	1	1			1	1	1	1	2	2
1675	3	2	2	8658016	1	1			1	1	1	1	2	2
1676	3	2	2	9475278	1	1	1		1	1	1	1	2	2
1677	3	2	2	8617654	1	1			1	1	1	1	2	2
1678	3	2	2	9032800	1	1	1		2	1	1	1	1	2
1679	3	2	2	8928492	1	1	1		1	1	1	2	2	2
1680	3	2	2	9818552	2	1	2		1	1	1	2	2	11
1681	3	2	2	8582498	1	1	1		1	1	1	1	2	2
1682	3	2	2	9465371	2	1	2		2	1	1	2	1	1
1683	3	2	2	10028107	1	1			1	1	1	1	2	2
1684	3	2	2	9902053	2	1	2		1	1	1	1	2	1
1685	3	2	2	10187507	1	1			1	1	1	2	2	2
1686	3	2	2	8907327	1	1	1		1	1	1	1	2	2
1687	3	2	2	8605315	1	1	1		1	1	1	2	2	2
1688	3	2	2	8808895	1	1			1	1	1	2	2	2
1689	3	2	2	9356461	1	1	1		1	1	1	1	2	2
1690	3	2	2	9687618	1	1			1	1	1	1	2	2
1691	3	2	2	9036129	2	1	2		1	1	1	2	2	1
1692	3	2	2	10430946	2	1	2		1	1	1	2	2	1
1693	3	2	2	8976842	1	1			1	1	1	1	2	2
1694	3	2	2	8690975	1	1			1	1	1	1	2	2
1695	3	2	2	10240520	2	1	2		1	1	1	2	2	1
1696	3	2	2	9827606	2	1	1		1	1	1	1	2	1
1697	3	2	2	9007766	2	1	2		1	1	1	1	2	1
1698	3	2	2	10346277	2	1	2		2	2	2	2	1	1
1699	3	2	2	10417445	2	1	2		1	1	1	1	2	1
1700	3	2	2	8940282	1	1			1	1	1	1	2	2
1701	3	2	2	9520688	1	1			1	1	1	1	2	2
1702	3	2	2	8854241	2	1	2			1	1	2	2	1
1703	3	2	2	9010027	2	1	2		1	1	1	2	2	1
1704	3	2	2	9239464	2	1	2		1	1	1	1	2	1
1705	3	2	2	9811634	2	1	2		1	1	1	2	2	1
1706	3	2	2	10058602	2	1	2		1	1	1	2	2	1
1707	3	2	2	9885419	2	1	2		1	1	1	2	2	1
1708	3	2	2	9603574	1	1	1		1	1	1	1	2	2
1709	3	2	2	9164365	1	1	1		1	1	1	1	2	2
1710	3	2	2	9224683	1	1			2	2	2	1	1
1711	3	2	2	9861469	2	1	2		1	1	1	1	2	1
1712	3	2	2	9901685	2	1	2		1	1	1	1	2	1
1713	3	2	2	8922018	1	1	1		1	1	1	1	2	2
1714	3	2	2	9529935	1	1	1		1	1	1	2	2	2
1715	3	2	2	9643480	2	1	1		1	1		1	2	1
1716	3	2	2	10290864	1	1			1	1	1	2	2	2
1717	3	2	2	8760254	1	1	1		1	1	1	1	2	2
1718	3	2	2	8586873	1	1			1	1	1	1	2	2
1719	3	2	2	9265066		1			1			1	2	2
1720	3	2	2	9455304	1	1			1	1	1	2	2	2
1721	3	2	2	8934263	1	1			1	1	1	1	2	2
1722	3	2	2	8701483	2	1	1		1	1	1	2	2	1
1723	3	2	2	10172793	1	1			1	1	1	1	2	2
1724	3	2	2	9887481	2	1	2		1	1	1	1	2	1
1725	3	2	2	9305487	2	1	2		1	1	1	2	2	1
1726	3	2	2	9374878	2	1	2		1		1	2	2	1
1727	3	2	2	9752182	2	1	2		1	1	1	1	2	1
1728	3	2	2	8909586	1	1			1	1	1	1	2	2
1729	3	2	2	9248294	1	1			1	1	1	1	2	2
1730	3	2	2	8529547	1	1			1	1	1	1	2
1731	3	2	2	8773169	2	1	2		1	1	1	2	2	1
1732	3	2	2	9923919	2	1	1		2	1	1	1	1	1
1733	3	2	2	8567611	2	1	2		1	1	1	1	2	1
1734	3	2	2	10031697	1	1			1	1	1	1	2	2
1735	3	2	2	8780208	2	1	2		1	1	1	2	2	1
1736	3	2	2	9431631	2	1	2		1	1	1	1	2	1
1737	3	2	2	9217067	2	1	2		1	1	1	2	2	1
1738	3	2	2	9936512	2	1	2		1	1	1	2	2	1
1739	3	2	2	9322221	1	1	1		1	1	1	1	2	2
1740	3	2	2	9225380	2	1	2		1	1	1	2	2	1
1741	3	2	2	9429255	1	1			1	1	1	1	2	2
1742	3	2	2	10435062	1	1			1	1	1	1	2	2
1743	3	2	2	9467457	1	1			1	1	1	1	2	2
1744	3	2	2	8977017	2	1	2		1	1	1	2	2	1
1745	3	2	2	9373889		1			1	1	1	2	2	2
1746	3	2	2	9942525	1	1	1		1	1	1	1	2	2
1747	3	2	2	8780399	2	1	2		1	1	1	1	2	1
1748	3	2	2	8532870	1	1	2		1	1	1	2	2
1749	3	2	2	9861653	2	1	2		1	1	1	2	2	1
1750	3	2	2	9445769	2	1	2		1	1	1	2	2	1
1751	3	2	2	10384613	1	1			1	1	1	1	2	2
1752	3	2	2	10011332	1	1	1		1	1	1	1	2	2
1753	3	2	2	9692851	2	1	2		1	1	1	2	2	1
1754	3	2	2	8753572	1	1	1		1	1	1	1	2	2
1755	3	2	2	8903602	2	1	1		1	1	1	1	2	1
1756	3	2	2	9440100	1	1	1		1	1	1	1	2	2
1757	3	2	2	10147653	2	1	2		1	1	1	2	2	1
1758	3	2	2	9111485	2	1	2		1	1	1	2	2	1
1759	3	2	2	9966305	1	1			1	1	1	1	2	2
1760	3	2	2	8506598	1	1	1		1	1	1	1	2	2
1761	3	2	2	8635541	1	1	1		2	1	1	1	1
1762	3	2	2	9502511	1	1			1	1	1	1	2	2
1763	3	2	2	8832825	1	1			1	1	1	1	2	2
1764	3	2	2	8512335	1	1	1		1	1	1	1	2	2
1765	3	2	2	9761173	1	1	1		1	1	1	2	2	2
1766	3	2	2	9792265	1	1			1	1	1	2	2	2
1767	3	2	2	10297807	2	1	2		1	1	1	2	2	1
1768	3	2	2	9446701	1	1			1	1	1	1	2	2
1769	3	2	2	8916196	1	1	1		1	1	1	2	2	2
1770	3	2	2	10361084	1	1	1		1	1	1	1	2	2
1771	3	2	2	9545896	2	1	2		1	1	1	2	2	1
1772	3	2	2	9584419	2	1	2		1	1	1	2	2	1
1773	3	2	2	9659568	2	1	2		1	1	1	2	2	1
1774	3	2	2	9777080	2	1	2		1	1	1	2	2	1
1775	3	2	2	9789564	2	1	2		1	1	1	2	2	1
1776	3	2	2	9576259	1	1	1		1	1	1	1	2	2
1777	3	2	2	10138011	1	1			1	1	1	1	2	2
1778	3	2	2	8977323	1	1			1	1	1	1	2	2
1779	3	2	2	9710473	2	1	2		1	1	1	1	2	1
1780	3	2	2	9108452	1	1	2		1	1	1	2	2	1
1781	3	2	2	9598220	1	1	1		1	1	1	1	2	2
1782	3	2	2	9407924	1	1			1	1	1	2	2	2
1783	3	2	2	8520662	1	1	1		1	1	1	1	2	2
1784	3	2	2	9468487	1	1			1	1	1	1	2	2
1785	3	2	2	9524573	1	1	2		1	1	1	1	2
1786	3	2	2	9274650	1	1			1	1	1	1	2	2
1787	3	2	2	9581396	2	1	2		1	1	1	1	2	1
1788	3	2	2	9237196	1	1			1	1	1	2	2	2
1789	3	2	2	9663471	1	1	2		1	1	1	2	2	1
1790	3	2	2	10059259	1	1			1	1	1	1	2	2
1791	3	2	2	9001399	1	1	1		1	1	1	1	2	2
1792	3	2	2	9012693	1	1	1		1	1	1	1	2	2
1793	3	2	2	9925007	1	1			1	1	1	1	2	2
1794	3	2	2	8821046	1	1	1		1	1	1	2	2	2
1795	3	2	2	9407706	2	1	2		2	1	1	2	1	1
1796	3	2	2	8950334	2	1	2		2	1	1	2	1	1
1797	3	2	2	9504213	1	1			1	1	1	2	2	2
1798	3	2	2	9206426	2	1	2		2	2	2		1	1
1799	3	2	2	9293491	2	1	2		2	1	1	1	1	1
1800	3	2	2	9146991	2	2	2	2	2	2	2	2	1	1
1801	3	2	2	9350370	2	2	2		1	1	1	1	2	1
1802	3	2	2	9773914	2	2	2	1	2	2	2	2	1	1
1803	3	2	2	8816131	2	1	2		1	1	1	2	2	1
1804	3	2	2	8812857	2	1	2		1	1	1	2	2	1
1805	3	2	2	8816776	2	1	2		1	1	1	2	2	1
1806	3	2	2	9422337	2	2	2		2	2	2	1	1	1
1807	3	2	2	9447671	2	2	2		2	2	2	1	1	1
1808	3	2	2	9321732	2	2	2		1	1	1	2	2	1
1809	3	2	2	8979824	2	2	2		1	1	1	2	2	1
1810	3	2	2	9922737	1	2			1	1	1	1	2	2
1811	3	2	2	9247241	2	2	2		2	2	2	2	1	1
1812	3	2	2	9266087	2	2	2		2	2	2	2	1	1
1813	3	2	2	9557193	1	2			1	1	1	1	2	2
1814	3	2	2	9672312	2	2	2		1	1	1	2	2	1
1815	3	2	2	9928998	2	1	2		1	1	1	2	2	1
1816	3	2	2	10072850	2	2	2		1	1	1	1	2	1
1817	3	2	2	8545174	2	2	2		1	1	1	2	2	1
1818	3	2	2	10080915	2	2	2		1	1	1	1	2	1
1819	3	2	2	8715381		2	1		1	1	1	2	2	2
1820	3	2	2	10156603	2	1	1		1	1	1	2	2	1
1821	3	2	2	10428912	2	1	2		1	1	1	1	2	1
1822	3	2	2	10158004	1	1	1		1	1	1	1	2	2
1823	3	2	2	8656134	2	1			1	1	1	1	2	1
1824	3	2	2	8873904	2	1	1		1	1	1	2	2	1
1825	3	2	2	8688870	2	1	1		1	1	1	2	2	1
1826	3	2	2	9044443		1	1		1	1	1	1	2	2
1827	3	2	2	8683882		1			1	1	1	2	2	1
1828	3	2	2	9907594	2	1	2		1	1	1		2	1
1829	3	2	2	9173269	1	1	1		1	1	1	1	2	2
1830	3	2	2	9952584		1	2		1	1	1	2	2	1
1831	3	2	2	10158230	1	1	1		1	1	1	2	2	2
1832	3	2	2	10439858		1			1	1	1	2	2	2
1833	3	2	2	9615917	1	1	1		1	1	1	2	2	2
1834	3	2	2	9795798	1	1	1		1	1	1	2	2	2
1835	3	2	2	10163114	2	1	2		1	1	1	2	2	1
1836	3	2	2	8715307		1	2		1	1	1		2	1
1837	3	2	2	9567489	2	1	2		1	1	1	1	2	1
1838	3	2	2	9179960	1	1	1		1	1	1		2	2
1839	3	2	2	10042294		1	2		1	1	1	2	2	1
1840	3	2	2	10096206		1	1		1	1	1	2	2	2
1841	3	2	2	9231222	2	1	2		2	2	2	2	1	1
1842	3	2	2	10043524	1	1	1		1	1	1	1	2	2
1843	3	2	2	8682232		1			1	1	1	2	2	1
1844	3	2	2	10260806	1	1	1		1	1	1	1	2	2
1845	3	2	2	10153257		1	2		1	1	1	2	2
1846	3	2	2	10091932		1	1		1	1	1	1	2
1847	3	2	2	10164583	1	1	1		1	1	1	2	2	2
1848	3	2	2	9841233	1	1	1		1	1	1	2	2	2
1849	3	2	2	8541401		1			1			1	2
1850	3	2	2	9532258	1	1	1		1	1	1	1	2	2
1851	3	2	2	9520308	1	1	1		1	1	1	1	2	2
1852	3	2	2	10081260		1	1		1	1	1	1	2
1853	3	2	2	9351120	1	1	1		1	1	1	1	2	2
1854	3	2	2	10080457	2	1	2		1	1	1	2	2	1
1855	3	2	2	9414449	1	1	1		1	1	1	1	2	2
1856	3	2	2	9955814	1	1	1		1	1	1	1	2	2
1857	3	2	2	9216647		1	1		1	1	1	1	2
1858	3	2	2	9098796		1	1		1	1	1	2	2
1859	3	2	2	9836069	1	1	1		1	1	1	1	2	2
1860	3	2	2	9852413		1	1		1	1	1	1	2
1861	3	2	2	10411219		1	1		1	1	1	1	2
1862	3	2	2	10075988	1	1	1		1	1	1	1	2	2
1863	3	2	2	10264749	2	1	1		1			2	2	1
1864	3	2	2	9447401	1	1	1		1	1	1	1	2	2
1865	3	2	2	9218948		1			1	1	1	1	2
1866	3	2	2	9142677		1	1		1	1	1	1	2
1867	3	2	2	10210408		1	1			1	1	1	2
1868	3	2	2	9521303	1	1	1		1	1	1	1	2	2
1869	3	2	2	10077427	2	1	2		1	1	1	2	2	1
1870	3	2	2	9021389		1			1	1	1	2	2
1871	3	2	2	8916902	2	1	2		1	1	1	2	2	1
1872	3	2	2	9972384	1	1	1		1	1	1	1	2	2
1873	3	2	2	8965222	2	1	1		1	2	1	2	1	1
1874	3	2	2	9844720		1	1		1	1	1	1	2
1875	3	2	2	9921503		1	1		1	1	1	1	2
1876	3	2	2	8696776	1	1	1		1	1	1	1	2	2
1877	3	2	2	9990458	1	1	1		1	1	1	1	2	2
1878	3	2	2	9925122	1	1			1	1	1	2	2	2
1879	3	2	2	9848589	2	1	2		1	1	1	2	2	1
1880	3	2	2	10037389	1	1	1		1	1	1	1	2	2
1881	3	2	2	10188247	2	1			1	1	1		2	1
1882	3	2	2	10035671		1	1		1	1	1	1	2
1883	3	2	2	9614751	1	1	1		1	1	1	1	2	2
1884	3	2	2	8632100	2	1	2		2	1	1	2	1	1
1885	3	2	2	9840536	2	1	1		1	1	1	1	2	1
1886	3	2	2	9053353		1			1	1	1	2	2
1887	3	2	2	8750640	2	1	2		1	1	1	1	2	1
1888	3	2	2	9565535	2	1			1	1	1	1	2	1
1889	3	2	2	10088767		1	2		1	1	1	1	2
1890	3	2	2	9217671		1			1	1	1	2	2
1891	3	2	2	9392996	2	1	2		2	2	2	2	1	1
1892	3	2	2	9350465	2	1	2		1	1	1	1	2	1
1893	3	2	2	10057817	1	1			1	1	1	1	2	2
1894	3	2	2	10083317		1	1		1	1		1	2
1895	3	2	2	10218023	1	1	1		1	1	1	1	2	2
1896	3	2	2	9835998		1	1		1	1	1	2	2
1897	3	2	2	9949734		1	2		1	1	1	1	2
1898	3	2	2	10155808		1	1		1	1	1	1	2
1899	3	2	2	10217534	1	1	1		1	1	1	1	2	2
1900	3	2	2	9171499		1			1	1	1	2	2
1901	3	2	2	10164773	1	1	1		1	1	1	1	2	2
1902	3	2	2	9348086	2	1	2			1	1	2	2	1
1903	3	2	2	9396242	2	1	2			1	1	2	2	1
1904	3	2	2	10085876	2	1	2		1	1	1	2	2	1
1905	3	2	2	10400073	1	1	1		1	1	1	1	2	2
1906	3	2	2	9502161	1	1	1		1	1	1	2	2	2
1907	3	2	2	10037883		1	1		1	1	1	1	2
1908	3	2	2	8909993	2	1	2		1	1		1	2	1
1909	3	2	2	8797237		1	2		1	1	1	1	2
1910	3	2	2	9021458	1	1			1	1	1	1	2	2
1911	3	2	2	9288188	2	1	2		2	1		1	1	1
1912	3	2	2	10100210	2	1	2		1	1	1	1	2	1
1913	3	2	2	10111277	2	1	2		2	1		1	1	1
1914	3	2	2	10090755		1	2		2	2	2	1	1
1915	3	2	2	9803684		1	1		2	1	2	1	1
1916	3	2	2	9023681		1	1		1	1	1	2	2
1917	3	2	2	9854446	2	1	2		2	1	1	1	1	1
1918	3	2	2	9511608	1	1			1	1	1	1	2	2
1919	3	2	2	10371898	1	1			1	1	1	1	2	2
1920	3	2	2	9328593	1	1				1	1	1	2	2
1921	3	2	2	9887510	2	1	2		1	1	1	1	2	1
1922	3	2	2	9840279	1	1	1		1	1	1	1	2	2
1923	3	2	2	9219033		1	2		1	1	1	2	2
1924	3	2	2	9471027		1			1	1	1	1	2
1925	3	2	2	9676745		1	1		1	1	1	1	2
1926	3	2	2	9851972		1	1		1	1	1	1	2
1927	3	2	2	8685528		1			1	1	1	2	2
1928	3	2	2	9493486	2	1	1		1	1	1	2	2	1
1929	3	2	2	8719409	2	1	2		1	1	1	2	2	1
1930	3	2	2	10144989	1	1	1		1	1	1	1	2
1931	3	2	2	10082590		1	2		1	1	1	2	2
1932	3	2	2	9837524	1	1	1		1	1	1	1	2	2
1933	3	2	2	9432216		1			1	1	1	2	2
1934	3	2	2	9960603	1	1	1		1	1	1	1	2	2
1935	3	2	2	9379184					1			2	2
1936	3	2	2	9409951								1	2
1937	3	2	2	8855528					2			1	1
1938	3	2	2	10214544			2		1	1	1	2	2
1939	3	2	2	8606234			1					1	2
1940	3	2	2	8586235			1		1	1	1	2	2
1941	3	2	2	9038846			1			1	1	1	2
1942	3	2	2	9520677								1	2
1943	3	2	2	8894349								1	2
1944	3	1	2	8470062								1	2
1945	3	1	2	7373239	2	1	2		1	1	1	2	2	1
1946	3	1	2	6840101	1	1	1		1	1	1	2	2	2
1947	3	1	2	6504882	1	1	1		1	1	1	2	2	2
1948	3	1	2	6898917	2	1	2		1	1	1	2	2	1
1949	3	1	2	6407411	2	1	2		1	1	1	2	2	1
1950	3	1	2	6951765	2	1	2		1	1	1	2	2	1
1951	3	1	2	7116035	2	1	2		1	1	1	2	2	1
1952	3	1	2	7153531	2	1	2		1	1	1	1	2	1
1953	3	1	2	6894180	1	1	1		1	1	1	1	2	2
1954	3	1	2	6692292	2	1	2		1	1	1	1	2	1
1955	3	1	2	6385896	2	1	2		1	1	1	2	2	1
1956	3	1	2	7139477	2	1	2		1	1	1	1	2	1
1957	3	1	2	6472936	1	1	1		1	1	1	1	2	2
1958	3	1	2	7312211	1	1	1		1	1	1	1	2	2
1959	3	1	2	6544223	2	1	2		2	1		2	1	1
1960	3	1	2	7202019	2	1	2		1	1	1	2	2	1
1961	3	1	2	6555476	1	1	1		1	1	1	1	2	2
1962	3	1	2	6576888	1	1	1		1	1	1	2	2	2
1963	3	1	2	7169705	1	1	1		1	1	1	2	2	2
1964	3	1	2	6858884	2	1	2		1	1	1	2	2	1
1965	3	1	2	6556421	1	1	1		1	1	1	1	2	2
1966	3	1	2	7106725	1	1	1		1	1	1	1	2	2
1967	3	1	2	6791712	1	1	1		1	1	1	1	2	2
1968	3	1	2	6500179	2	1	2		1	1	1	1	2	1
1969	3	1	2	7170739	1	1	1		1	1	1	1	2	2
1970	3	1	2	6485473	1	1	1		1	1	1	1	2	2
1971	3	1	2	6599387	1	1	1		1	1	1	1	2	2
1972	3	1	2	6465424	1	1	1		1	1	1	1	2	2
1973	3	1	2	6626354	1	1	1		1	1	1	2	2	2
1974	3	1	2	6455544	1	1	1		1	1	1	1	2	2
1975	3	1	2	7206563	1	1	1		1	1	1	1	2	2
1976	3	1	2	6482225	1	1	1		1	1	1	1	2	2
1977	3	1	2	6843702	1	1	1		1	1	1	2	2	2
1978	3	1	2	6913344	1	1	1		1	1	1	1	2	2
1979	3	1	2	6703465	2	1	2		1	1	1	2	2	1
1980	3	1	2	6671541	1	1	1		1	1		2	2	2
1981	3	1	2	6533677	2	1	2		1	1	1	2	2	1
1982	3	1	2	6975203	1	1	1		1	1	1	2	2	2
1983	3	1	2	6583060	1	1	1		1	1	1	1	2	2
1984	3	1	2	6997089	2	1	2		2	1	1	2	1	1
1985	3	1	2	7101997	1	1	1		1	1	1	1	2	2
1986	3	1	2	6706246	1	1	1		1	1	1	1	2	2
1987	3	1	2	6528533	2	1	2		2	1	1	1	1	1
1988	3	1	2	6702820	2	1	2		1	1	1	2	2	1
1989	3	1	2	6961070	1	1	1		1	1	1	1	2	2
1990	3	1	2	6381831	1	1	1		1	1	1	1	2	2
1991	3	1	2	6898932	1	1	1		1	1	1	2	2	2
1992	3	1	2	6372024	2	1	2		1	1	1	1	2	1
1993	3	1	2	7189657	1	1	1		1	1	1	2	2	2
1994	3	1	2	7226970	2	1	2		1	1	1	2	2	1
1995	3	1	2	6694947	2	1	2		1	1	1	2	2	1
1996	3	1	2	6607337	1	1	1		1	1	1	1	2	2
1997	3	1	2	7228312	2	1	2		1	1	1	1	2	1
1998	3	1	2	7282299	1	1	1		1	1	1	1	2	2
1999	3	1	2	7103054	1	1	1		1	1	1	2	2	2
[truncated: 9,318 more rows]

## Sheet: Sayfa4
BACTERİA: 1:Acinetobacter baumannii 2:Pseudomonas aeruginosa 3:E.COLİ 4:Klebsiella pneumoniae 5:S.aureus 6:CoNS: 7:E.faecalis 8:E.faecium
PERİOD: 1:PREPANDEMİC PERİOD 2:DURİNG PANDEMİC PERİOD
SAMPLE: 1:BLOOD 2:ÜRİNE 3:RESPİRATORY TRACT
ANTİBİOTİCS: 1:SENSİTİVE 2:RESİSTANCE	ANTİBİOTİCS: 1:SENSİTİVE 2:RESİSTANCE
CR: CARBAPENEM RESİSTANCE
